# Supplementary material for: Epigenetics in Abdominal Aortic Aneurysm: Mechanisms and Risk Prediction
Source: medRxiv. 2026 Jan 27:2026.01.26.26344463. Preprint. [Version 1] doi: 10.64898/2026.01.26.26344463 (PMC12870697; doi:10.64898/2026.01.26.26344463)
Supplement: Supplement 2 [file media-2.xlsx]

## Sheet: Index
Epigenetics in Abdominal Aortic Aneurysm: Mechanisms and Risk Prediction
Table S1. 1253 CpGs associated with incident AAA in the epigenome-wide association analysis
Table S2. 1253 CpG-AAA associations between Europeans and Africans
Table S3. 1253 CpG-AAA associations between current and past smokers
Table S4. 1253 CpG-AAA associations between current and never smokers
Table S5. 1253 CpG-AAA associations between past and never smokers
Table S6. 1253 CpGs associated with incident AAA and their associations with prevalent AAA
Table S7. CpGs associated with prevalent AAA in MVP and their corresponding associations in the external New Zealand case-control study
Table S8. Mendelian randomization analyses of 1114 CpGs in relation to AAA
Table S9. Colocalization analysis of of 1253 CpG-AAA associations
Table S10. Gene expression colocalized with AAA-associated CpGs in blood, aorta, or liver
Table S11. Gene expression associated with AAA-associated CpGs across the whole genome in eQTM analysis
Table S12. Mendelian randomization analysis of cardiometabolic and inflammation-related factors in relation to AAA
Table S13. Mendelian randomization and colocalization analysis of AAA-associated CpGs in relation to cardiometabolic factors
Table S14. Mendelian randomization analysis of AAA-associated CpGs in relation to inflammation-related factors
Table S15. Network Mendelian randomization, pathway establishment, and mediation estimation of cardiometabolic traits
Table S16. Network Mendelian randomization, pathway establishment, and mediation estimation of inflammation-related traits
Table S17. Weights of CpGs included in the AAAmeth score

## Sheet: TableS1
CpG	Chromosome	Position_start_hg38	Position_end_hg38	UCSC_RefGene_Name	UCSC_RefGene_Group	BETA	SE	P	P_bacon	P_bacon__bonferroni
cg10720997	chr1	1062477	1062479			0.519025	0.0608676	1.50037e-17	2.87629e-16	2.17811e-10
cg09469355	chr1	2230446	2230448	SKI	Body	-0.84752	0.122162	3.98664e-12	3.46758e-11	2.62588e-05
cg08884752	chr1	2230561	2230563	SKI	Body	-0.519332	0.0861468	1.65527e-09	8.66996e-09	0.00656547
cg06853416	chr1	2862275	2862277			-0.229053	0.0384038	2.45646e-09	1.24466e-08	0.00942539
cg16758086	chr1	6113295	6113297	CHD5	Body	0.826668	0.0972949	1.95362e-17	3.6661e-16	2.77621e-10
cg01162877	chr1	8590958	8590960	RERE;RERE	Body;Body	0.346477	0.0583347	2.85953e-09	1.18842e-08	0.0089995
cg11116464	chr1	8591171	8591173	RERE;RERE	Body;Body	0.599089	0.0754293	1.98335e-15	2.56312e-14	1.94096e-08
cg12547807	chr1	9413691	9413693			-0.748236	0.104092	6.56518e-13	6.64719e-12	5.03369e-06
cg17342080	chr1	9414367	9414369			-0.628044	0.0852556	1.75042e-13	1.98105e-12	1.50019e-06
cg21604136	chr1	9850078	9850080	CTNNBIP1;CTNNBIP1	3'UTR;3'UTR	1.0183	0.166725	1.01096e-09	4.56244e-09	0.00345498
cg04885881	chr1	11063060	11063062			-0.634261	0.0822207	1.21813e-14	1.72577e-13	1.30687e-07
cg04027328	chr1	11312080	11312082			-1.14608	0.195285	4.39118e-09	2.119e-08	0.0160464
cg12126344	chr1	12147506	12147508			-0.645985	0.0980058	4.36011e-11	3.10074e-10	0.000234809
cg21393163	chr1	12157571	12157573			-0.937254	0.0806717	3.33386e-31	1.17858e-28	8.925e-23
cg07180646	chr1	15155044	15155046	TMEM51;TMEM51;TMEM51;TMEM51	5'UTR;5'UTR;5'UTR;5'UTR	-0.37875	0.0656776	8.07891e-09	3.70395e-08	0.0280488
cg21913886	chr1	15158849	15158851	TMEM51;TMEM51;TMEM51;TMEM51	5'UTR;5'UTR;5'UTR;5'UTR	-0.373477	0.0489886	2.46429e-14	3.28997e-13	2.49138e-07
cg08434071	chr1	15159370	15159372	TMEM51;TMEM51;TMEM51;TMEM51	5'UTR;5'UTR;5'UTR;5'UTR	-0.254738	0.0441504	7.93784e-09	3.64466e-08	0.0275998
cg15415507	chr1	16156057	16156059	EPHA2;EPHA2	1stExon;5'UTR	0.693853	0.122621	1.52703e-08	5.55935e-08	0.0420991
cg02998240	chr1	16182172	16182174			-0.279723	0.0493529	1.44622e-08	6.31419e-08	0.0478152
cg12856965	chr1	16958244	16958246	CROCC	Body	-0.798356	0.113119	1.69343e-12	1.58306e-11	1.1988e-05
cg19713429	chr1	19484195	19484197	CAPZB	Body	-0.401579	0.0692394	6.63707e-09	3.09356e-08	0.0234265
cg24616450	chr1	19613645	19613647	MINOS1;MINOS1;MINOS1-NBL1;MINOS1;MINOS1;MINOS1;MINOS1-NBL1	Body;Body;5'UTR;Body;Body;Body;Body	0.424038	0.0606351	2.68535e-12	1.94439e-11	1.47242e-05
cg01478827	chr1	21232085	21232087	ECE1;ECE1;ECE1;ECE1	Body;Body;Body;Body	0.616058	0.0970501	2.18376e-10	1.11312e-09	0.000842925
cg14153041	chr1	21904791	21904793	HSPG2;HSPG2	Body;Body	0.530043	0.0788348	1.77457e-11	1.10488e-10	8.36685e-05
cg01015663	chr1	23403198	23403200	TCEA3	Body	-0.810364	0.116216	3.10412e-12	2.75745e-11	2.08812e-05
cg17010972	chr1	24551919	24551921	LOC100506985	Body	0.804337	0.125795	1.6154e-10	8.43401e-10	0.000638679
cg15498134	chr1	24920362	24920364	RUNX3;RUNX3	Body;Body	-0.411418	0.0689667	2.43949e-09	1.23678e-08	0.00936575
cg27650500	chr1	24971988	24971990			-0.840912	0.147657	1.23337e-08	5.45731e-08	0.0413263
cg27537125	chr1	25023189	25023191			-1.0422	0.131498	2.26961e-15	3.70469e-14	2.80544e-08
cg15782465	chr1	25447969	25447971	TMEM57;TMEM57	Body;Body	-0.549886	0.0912756	1.69672e-09	8.8686e-09	0.00671589
cg01895164	chr1	26005661	26005663			-0.521268	0.074214	2.15849e-12	1.977e-11	1.49712e-05
cg27424995	chr1	27576043	27576045	AHDC1	5'UTR	0.257652	0.0455492	1.54435e-08	5.61742e-08	0.0425388
cg05590196	chr1	32754672	32754674	KIAA1522	Body	0.374102	0.0655705	1.16115e-08	4.3197e-08	0.0327116
cg25579419	chr1	32754848	32754850	KIAA1522	Body	0.654741	0.107507	1.12756e-09	5.04478e-09	0.00382024
cg15059804	chr1	33300716	33300718	ZNF362	3'UTR	0.496087	0.0715515	4.11187e-12	2.8775e-11	2.17903e-05
cg02423587	chr1	35593777	35593779	TFAP2E	Body	0.764012	0.0799995	1.29447e-21	5.29934e-20	4.01301e-14
cg25722983	chr1	36374426	36374428	STK40	5'UTR	-0.767638	0.131801	5.73714e-09	2.70702e-08	0.0204994
cg01937809	chr1	37476252	37476254	ZC3H12A	Body	-0.523419	0.0878802	2.58419e-09	1.30382e-08	0.00987336
cg19379178	chr1	39553567	39553569	LOC728448	Body	0.551202	0.0787597	2.58661e-12	1.87852e-11	1.42254e-05
cg16736826	chr1	41485840	41485842	EDN2	TSS1500	-0.992414	0.153481	1.00609e-10	6.66887e-10	0.000505011
cg04497870	chr1	41811612	41811614	HIVEP3;HIVEP3	5'UTR;5'UTR	-0.728517	0.122134	2.44813e-09	1.2408e-08	0.00939614
cg12590902	chr1	44306312	44306314	ERI3	Body	0.583758	0.0983122	2.88888e-09	1.19965e-08	0.00908454
cg18496287	chr1	51793901	51793903	NRD1;NRD1;NRD1	Body;Body;Body	0.890816	0.131126	1.09377e-11	7.07834e-11	5.36018e-05
cg01296603	chr1	53286068	53286070	LRP8;LRP8;LRP8;LRP8	Body;Body;Body;Body	0.39899	0.0605706	4.48206e-11	2.59173e-10	0.000196263
cg07865479	chr1	54372650	54372652	SSBP3;SSBP3;SSBP3	Body;Body;Body	1.18722	0.183421	9.63051e-11	5.23947e-10	0.000396767
cg00988037	chr1	54403333	54403335	SSBP3;SSBP3;SSBP3	Body;Body;Body	0.634138	0.107841	4.09492e-09	1.65416e-08	0.0125264
cg07048504	chr1	55363604	55363606			0.539763	0.0933595	7.40152e-09	2.85318e-08	0.0216061
cg10076152	chr1	57307504	57307506	DAB1	5'UTR	0.797472	0.126164	2.60059e-10	1.30729e-09	0.000989969
cg06563667	chr1	57550352	57550354	DAB1	5'UTR	-0.674385	0.0910693	1.30972e-13	1.51896e-12	1.15025e-06
cg15801526	chr1	61887737	61887739	INADL	Body	0.81632	0.115866	1.84974e-12	1.37992e-11	1.04497e-05
cg00013899	chr1	64526749	64526751	CACHD1	Body	0.408825	0.0593015	5.42407e-12	3.71262e-11	2.81144e-05
cg24735226	chr1	64630853	64630855	CACHD1	Body	0.288266	0.0466483	6.42856e-10	3.00734e-09	0.00227736
cg02641990	chr1	66534101	66534103	SGIP1;SGIP1;SGIP1	5'UTR;5'UTR;1stExon	0.490673	0.0749556	5.90254e-11	3.33902e-10	0.000252852
cg19406367	chr1	66534245	66534247	SGIP1;SGIP1	1stExon;5'UTR	0.294671	0.0487469	1.49481e-09	6.54005e-09	0.00495256
cg25942611	chr1	66534249	66534251	SGIP1;SGIP1;SGIP1;SGIP1	5'UTR;5'UTR;1stExon;ExonBnd	0.505046	0.0673434	6.4029e-14	6.25607e-13	4.73751e-07
cg25189904	chr1	67833809	67833811	GNG12	TSS1500	-0.503193	0.0496708	4.04336e-24	3.60996e-22	2.7337e-16
cg27552005	chr1	69994414	69994416	LRRC7	Body	-0.278308	0.0478894	6.19278e-09	2.90332e-08	0.0219859
cg16005926	chr1	84245435	84245437			-0.306688	0.0507019	1.45885e-09	7.7227e-09	0.00584813
cg19139704	chr1	91732673	91732675	TGFBR3;TGFBR3;TGFBR3;TGFBR3	Body;Body;Body;Body	-0.62167	0.0997229	4.54753e-10	2.65515e-09	0.00201066
cg10399789	chr1	92480110	92480112	GFI1;GFI1;GFI1	Body;Body;Body	-0.385762	0.0589042	5.79335e-11	4.02265e-10	0.000304622
cg09662411	chr1	92480574	92480576	GFI1;GFI1;GFI1	Body;Body;Body	-0.378722	0.0432121	1.87986e-18	5.58203e-17	4.22708e-11
cg06338710	chr1	92480629	92480631	GFI1;GFI1;GFI1	Body;Body;Body	-0.291077	0.0390664	9.27506e-14	1.10742e-12	8.3861e-07
cg18146737	chr1	92481142	92481144	GFI1;GFI1;GFI1	Body;Body;Body	-0.173184	0.0197813	2.04194e-18	6.02117e-17	4.55963e-11
cg12876356	chr1	92481267	92481269	GFI1;GFI1;GFI1	Body;Body;Body	-0.302679	0.0303947	2.32009e-23	1.78751e-21	1.35362e-15
cg18316974	chr1	92481477	92481479	GFI1;GFI1;GFI1	Body;Body;Body	-0.207738	0.0230863	2.29171e-19	8.12673e-18	6.1541e-12
cg04535902	chr1	92481774	92481776	GFI1;GFI1;GFI1	Body;Body;Body	-0.347482	0.037935	5.1934e-20	2.08732e-18	1.58066e-12
cg09935388	chr1	92482030	92482032	GFI1;GFI1;GFI1	Body;Body;Body	-0.458176	0.0365941	5.7684e-36	5.14266e-33	3.89436e-27
cg14179389	chr1	92482403	92482405	GFI1;GFI1;GFI1	Body;Body;Body	-0.301612	0.0390609	1.14894e-14	1.6358e-13	1.23873e-07
cg19925780	chr1	101044000	101044002			0.471918	0.0652441	4.72065e-13	3.92893e-12	2.97525e-06
cg14257621	chr1	108687189	108687191			-0.442177	0.07618	6.46091e-09	3.01826e-08	0.0228563
cg17033047	chr1	110672228	110672230	KCNA3;KCNA3	3'UTR;1stExon	0.331924	0.0479388	4.39346e-12	3.05831e-11	2.31595e-05
cg12160664	chr1	113979230	113979232	OLFML3	TSS200	0.529889	0.0916543	7.40892e-09	2.85581e-08	0.0216261
cg21181774	chr1	113979433	113979435	OLFML3;OLFML3;OLFML3;OLFML3;OLFML3;OLFML3	5'UTR;1stExon;1stExon;1stExon;5'UTR;5'UTR	0.581799	0.0990433	4.24938e-09	1.71154e-08	0.0129609
cg09678315	chr1	115333370	115333372	NGF	5'UTR	0.774135	0.126161	8.45709e-10	3.87111e-09	0.00293146
cg17907003	chr1	116990791	116990793			-0.620736	0.0853775	3.58192e-13	3.81656e-12	2.89015e-06
cg27449150	chr1	117654703	117654705			-0.729743	0.111136	5.16085e-11	3.6185e-10	0.000274017
cg08546724	chr1	118335525	118335527			-0.426737	0.0694836	8.17239e-10	4.54213e-09	0.0034396
cg10163895	chr1	151740033	151740035			-0.367267	0.0455373	7.31248e-16	1.31321e-14	9.94446e-09
cg26189283	chr1	155136901	155136903	RAG1AP1;RAG1AP1;RAG1AP1	Body;Body;Body	-0.465559	0.0700284	2.96795e-11	2.18013e-10	0.000165094
cg19372602	chr1	156146415	156146417			-0.642988	0.0993203	9.55205e-11	6.35927e-10	0.000481566
cg00867472	chr1	156745015	156745017	HDGF;HDGF;HDGF	Body;Body;Body	0.749942	0.131483	1.17217e-08	4.35743e-08	0.0329973
cg16475038	chr1	156750002	156750004	HDGF;HDGF;HDGF	Body;Body;Body	-0.527284	0.0902802	5.20373e-09	2.47554e-08	0.0187464
cg00045592	chr1	160744508	160744510	SLAMF7;SLAMF7;SLAMF7;SLAMF7;SLAMF7;SLAMF7;SLAMF7;SLAMF7;SLAMF7;SLAMF7	5'UTR;Body;Body;Body;Body;Body;Body;Body;Body;Body	-0.960067	0.0779249	7.03323e-35	5.0777e-32	3.84517e-26
cg23839599	chr1	161739208	161739210			-0.53359	0.0835385	1.68781e-10	1.07112e-09	0.00081112
cg11320225	chr1	161740172	161740174			-1.10621	0.125909	1.55278e-18	4.68574e-17	3.54835e-11
cg18644227	chr1	161740222	161740224			-0.874408	0.121535	6.25908e-13	6.3628e-12	4.81833e-06
cg18158149	chr1	162168424	162168426	NOS1AP;NOS1AP	Body;Body	-1.10281	0.078076	2.66875e-45	1.45805e-41	1.10413e-35
cg03078557	chr1	162285248	162285250	NOS1AP;NOS1AP	Body;Body	-0.289747	0.038141	3.03693e-14	3.98371e-13	3.01673e-07
cg22937563	chr1	165357217	165357219	LMX1A;LMX1A	TSS1500;TSS1500	0.512541	0.0830015	6.61286e-10	3.08663e-09	0.0023374
cg12749559	chr1	167935045	167935047	BRP44;BRP44;BRP44	Body;Body;Body	-0.694432	0.105686	5.00811e-11	3.52029e-10	0.00026658
cg15190241	chr1	168399267	168399269			-0.653619	0.107576	1.23314e-09	6.62074e-09	0.00501366
cg27446735	chr1	169465943	169465945	SLC19A2	Body	0.342976	0.0597969	9.71194e-09	3.66433e-08	0.0277487
cg27241143	chr1	172090388	172090390	DNM3;DNM3;DNM3	Body;Body;Body	0.32148	0.0397404	5.99086e-16	8.5267e-15	6.45698e-09
cg16290996	chr1	173866850	173866852	GAS5;SNORD78;SNORD76;SNORD77;SNORD44;SNORD79	Body;TSS1500;TSS200;TSS1500;TSS1500;TSS1500	-0.502146	0.0844182	2.70913e-09	1.36144e-08	0.0103098
cg01559644	chr1	178188510	178188512	RASAL2	Body	-0.39168	0.0612278	1.58355e-10	1.01036e-09	0.000765109
cg14036704	chr1	181216929	181216931			0.324614	0.0556183	5.33217e-09	2.10945e-08	0.0159741
cg19878806	chr1	188128567	188128569			-0.350621	0.059186	3.14102e-09	1.55899e-08	0.0118057
cg09172850	chr1	191964067	191964069			-0.518853	0.0763207	1.05844e-11	8.47977e-11	6.42144e-05
cg14174367	chr1	202159379	202159381	PTPN7;PTPN7;PTPN7;PTPN7;PTPN7	1stExon;Body;Body;Body;Body	-0.33111	0.0488514	1.21934e-11	9.65313e-11	7.30999e-05
cg13385220	chr1	202281324	202281326	LGR6;LGR6;LGR6	Body;Body;Body	-0.590797	0.0809159	2.84862e-13	3.09437e-12	2.34326e-06
cg16029875	chr1	204351050	204351052	PLEKHA6	5'UTR	0.367721	0.0648248	1.40702e-08	5.15562e-08	0.0390418
cg03371014	chr1	207626131	207626133	CR1;CR1	Body;Body	0.454691	0.0743988	9.86786e-10	4.46191e-09	0.00337886
cg21066685	chr1	207751030	207751032	CD46;CD46;CD46;CD46;CD46;CD46;CD46;CD46	TSS1500;TSS1500;TSS1500;TSS1500;TSS1500;TSS1500;TSS1500;TSS1500	-0.268135	0.043303	5.93804e-10	3.39012e-09	0.00256722
cg04290171	chr1	207751136	207751138	CD46;CD46;CD46;CD46;CD46;CD46;CD46;CD46;CD46;CD46;CD46;CD46;CD46;CD46	TSS1500;TSS1500;TSS1500;TSS1500;TSS1500;TSS1500;TSS1500;TSS1500;TSS1500;TSS1500;TSS1500;TSS1500;TSS1500;TSS1500	-0.25921	0.041582	4.55522e-10	2.65926e-09	0.00201377
cg21506132	chr1	209877261	209877263			-0.419208	0.0696293	1.73811e-09	9.06655e-09	0.00686579
cg10611508	chr1	212671524	212671526			0.810666	0.138751	5.13989e-09	2.03929e-08	0.0154429
cg13518852	chr1	212718663	212718665			0.454899	0.0683334	2.79373e-11	1.67754e-10	0.000127034
cg21860785	chr1	216606323	216606325	ESRRG;ESRRG;ESRRG;ESRRG;ESRRG;ESRRG;ESRRG;ESRRG;ESRRG;ESRRG;ESRRG;ESRRG;ESRRG;ESRRG;ESRRG;ESRRG	Body;Body;Body;Body;Body;Body;Body;Body;Body;Body;Body;Body;Body;Body;Body;5'UTR	0.396911	0.0664942	2.38557e-09	1.00577e-08	0.00761637
cg16585333	chr1	223129518	223129520	TLR5	5'UTR	0.322759	0.0545739	3.3355e-09	1.36944e-08	0.0103703
cg18506400	chr1	223244842	223244844	SUSD4;SUSD4	Body;Body	-0.844545	0.130921	1.11277e-10	7.31374e-10	0.000553845
cg03547355	chr1	226815358	226815360			-1.01476	0.111637	9.92328e-20	3.77636e-18	2.85971e-12
cg06512918	chr1	228162497	228162499			1.23512	0.219008	1.70408e-08	6.15048e-08	0.0465755
cg08514195	chr1	229058762	229058764			0.846232	0.147226	9.03781e-09	3.42941e-08	0.0259697
cg15167754	chr1	234628274	234628276	LINC00184	TSS1500	-0.417509	0.0709906	4.07343e-09	1.9781e-08	0.0149795
cg10597982	chr1	235270615	235270617	ARID4B;ARID4B;ARID4B	Body;Body;Body	-0.498021	0.0685229	3.64972e-13	3.88266e-12	2.94021e-06
cg25006149	chr1	243508582	243508584	AKT3;AKT3;AKT3	Body;Body;Body	0.841521	0.114082	1.62558e-13	1.47378e-12	1.11604e-06
cg08868759	chr1	243638421	243638423	AKT3;AKT3;AKT3	Body;Body;Body	0.440901	0.0679434	8.62661e-11	4.73464e-10	0.000358538
cg11314684	chr1	243842985	243842987	AKT3;AKT3	Body;Body	-0.822095	0.117878	3.07755e-12	2.73582e-11	2.07174e-05
cg24293344	chr1	247349376	247349378			0.35566	0.0612902	6.5187e-09	2.53821e-08	0.019221
cg27573991	chr1	247549209	247549211	C1orf150	1stExon	-0.253646	0.0393699	1.17419e-10	7.68258e-10	0.000581776
cg10174146	chr10	6498832	6498834	PRKCQ;PRKCQ;PRKCQ;PRKCQ	Body;Body;Body;Body	0.573769	0.0962696	2.52201e-09	1.05862e-08	0.0080166
cg16993186	chr10	11182138	11182140	CELF2;CELF2;CELF2;CELF2	Body;Body;Body;Body	0.78812	0.104562	4.7975e-14	4.7975e-13	3.63298e-07
cg00134210	chr10	14602132	14602134	FAM107B	Body	-0.486961	0.0804872	1.44697e-09	7.66505e-09	0.00580448
cg07823663	chr10	17006761	17006763	CUBN	Body	0.479558	0.0766081	3.85265e-10	1.87712e-09	0.00142148
cg26165117	chr10	17511514	17511516			-0.57714	0.100084	8.09074e-09	3.70892e-08	0.0280864
cg04813697	chr10	22631095	22631097	PIP4K2A	Body	-0.436678	0.0738019	3.2809e-09	1.62247e-08	0.0122864
cg14634473	chr10	22816507	22816509			-0.558754	0.0953981	4.71073e-09	2.25983e-08	0.0171129
cg10815770	chr10	35306998	35307000	CCNY	5'UTR	0.502063	0.0830694	1.50437e-09	6.57853e-09	0.0049817
cg23683079	chr10	43857836	43857838			-0.338825	0.0557201	1.19553e-09	6.43552e-09	0.0048734
cg01651583	chr10	45403815	45403817	ALOX5;ALOX5;ALOX5	Body;Body;Body	0.435894	0.0762299	1.07696e-08	4.03035e-08	0.0305204
cg06774729	chr10	47260748	47260750			0.591852	0.0959626	6.93667e-10	3.2255e-09	0.00244256
cg18744389	chr10	49077381	49077383	VSTM4	Body	0.4777	0.0733659	7.45585e-11	4.13991e-10	0.000313501
cg25953130	chr10	61993790	61993792	ARID5B	Body	-0.553086	0.0581618	1.917e-21	1.01773e-19	7.70689e-14
cg03028088	chr10	62083461	62083463	ARID5B;ARID5B	Body;Body	-0.850831	0.129805	5.57538e-11	3.88381e-10	0.000294108
cg14595618	chr10	69375689	69375691	HK1;HK1;HK1;HK1;HK1	Body;Body;Body;Body;Body	0.624459	0.0900134	3.9938e-12	2.8014e-11	2.1214e-05
cg00210249	chr10	69375922	69375924	HK1;HK1;HK1;HK1;HK1	Body;Body;Body;Body;Body	0.386438	0.0606835	1.91388e-10	9.85846e-10	0.000746548
cg01435315	chr10	70588663	70588665			-0.550615	0.0647461	1.8281e-17	4.48078e-16	3.39314e-10
cg14261336	chr10	72186615	72186617	ASCC1;ASCC1;ASCC1;ASCC1	Body;Body;Body;Body	0.612411	0.0893093	7.02261e-12	4.70852e-11	3.56561e-05
cg15013801	chr10	72217031	72217033	ASCC1;C10orf104	TSS1500;5'UTR	-0.320004	0.0530619	1.63191e-09	8.5578e-09	0.00648053
cg13943760	chr10	73553883	73553885	USP54	Body	-0.283272	0.0493306	9.3387e-09	4.22975e-08	0.0320305
cg21734651	chr10	74145284	74145286	AP3M1;AP3M1	5'UTR;5'UTR	-0.484854	0.0584906	1.13788e-16	2.3905e-15	1.81024e-09
cg01593408	chr10	76939947	76939949	KCNMA1-AS1;KCNMA1;KCNMA1;KCNMA1;KCNMA1;KCNMA1;KCNMA1	Body;Body;Body;Body;Body;Body;Body	-0.560306	0.0937106	2.24352e-09	1.14546e-08	0.00867421
cg02786339	chr10	77613572	77613574	KCNMA1;KCNMA1;KCNMA1;KCNMA1;KCNMA1;KCNMA1	Body;Body;Body;Body;Body;Body	-0.393043	0.0653612	1.81669e-09	9.44131e-09	0.00714958
cg03450842	chr10	79075189	79075191	ZMIZ1	5'UTR	-1.064	0.121692	2.26232e-18	6.61361e-17	5.00826e-11
cg07330742	chr10	79129286	79129288	ZMIZ1	5'UTR	-1.06421	0.182406	5.40219e-09	2.56189e-08	0.0194003
cg14371731	chr10	79243417	79243419	ZMIZ1	Body	0.169398	0.0179553	3.93033e-21	1.4702e-19	1.11333e-13
cg20543544	chr10	79243899	79243901	ZMIZ1	Body	0.282957	0.0456859	5.88277e-10	2.77148e-09	0.00209874
cg27312979	chr10	95334695	95334697	SORBS1;SORBS1;SORBS1;SORBS1;SORBS1;SORBS1;SORBS1	Body;Body;Body;Body;Body;Body;Body	0.265381	0.0385219	5.61442e-12	3.83232e-11	2.90209e-05
cg25421530	chr10	95441229	95441231	SORBS1;SORBS1;SORBS1;SORBS1;SORBS1;SORBS1;SORBS1	5'UTR;TSS200;TSS200;TSS200;5'UTR;TSS200;TSS200	0.40808	0.0700782	5.77285e-09	2.26949e-08	0.0171861
cg02363630	chr10	97772380	97772382	SFRP5	TSS1500	1.23709	0.186452	3.24769e-11	1.92684e-10	0.000145913
cg02972527	chr10	97788882	97788884			0.65974	0.113555	6.25141e-09	2.44221e-08	0.018494
cg15903032	chr10	99537847	99537849			-0.654473	0.107036	9.68356e-10	5.30581e-09	0.00401791
cg04611437	chr10	100519939	100519941	SEC31B	TSS200	0.422823	0.0750356	1.75096e-08	6.30619e-08	0.0477546
cg09701700	chr10	102435085	102435087	MIR146B	TSS1500	-0.549824	0.0880078	4.17223e-10	2.45373e-09	0.00185813
cg05858126	chr10	102436455	102436457	MIR146B	TSS200	-0.578931	0.0837041	4.63269e-12	3.97887e-11	3.01307e-05
cg15857661	chr10	102436485	102436487	MIR146B	TSS200	-0.593549	0.0658865	2.08608e-19	7.45642e-18	5.64649e-12
cg13442016	chr10	102436581	102436583	MIR146B	Body	-0.590119	0.0665491	7.48586e-19	2.40235e-17	1.81922e-11
cg08101174	chr10	102436783	102436785			-0.816939	0.0873652	8.69428e-21	4.06303e-19	3.07679e-13
cg23322172	chr10	102473649	102473651	TMEM180	Body	0.340775	0.0544172	3.79443e-10	1.85099e-09	0.00140169
cg16102363	chr10	102616243	102616245	SUFU;SUFU	Body;Body	-0.50632	0.0857679	3.56149e-09	1.74913e-08	0.0132455
cg08605900	chr10	111129031	111129033			0.447574	0.0745453	1.92445e-09	8.25286e-09	0.00624961
cg10176717	chr10	111129215	111129217			0.416604	0.0727491	1.0247e-08	3.84987e-08	0.0291537
cg14165660	chr10	111129590	111129592			0.567783	0.0848374	2.19231e-11	1.34213e-10	0.000101635
cg10858945	chr10	114768558	114768560			0.789138	0.127764	6.55163e-10	3.0603e-09	0.00231746
cg22585799	chr10	119783851	119783853	INPP5F;INPP5F	Body;Body	-0.589329	0.074036	1.71988e-15	2.87377e-14	2.17621e-08
cg01140244	chr10	132685455	132685457	INPP5A	Body	1.0096	0.160246	2.97106e-10	1.4778e-09	0.00111909
cg11694510	chr11	313353	313355	IFITM1	TSS1500	-0.865272	0.151231	1.0557e-08	4.7326e-08	0.0358383
cg10552523	chr11	313477	313479	IFITM1	TSS1500	-0.573019	0.0910265	3.07246e-10	1.85404e-09	0.001404
cg01971407	chr11	313623	313625	IFITM1	TSS1500	-0.684276	0.100859	1.16485e-11	9.25727e-11	7.01022e-05
cg23570810	chr11	315101	315103	IFITM1	Body	-0.437983	0.0545313	9.60746e-16	1.6861e-14	1.27682e-08
cg03038262	chr11	315261	315263	IFITM1	3'UTR	-0.568609	0.0861789	4.1674e-11	2.975e-10	0.000225286
cg22761205	chr11	457255	457257	PTDSS2	Body	0.893704	0.140271	1.87442e-10	9.67119e-10	0.000732366
cg24247537	chr11	457277	457279	PTDSS2	Body	0.284246	0.0457392	5.14894e-10	2.45156e-09	0.00185648
cg24420089	chr11	457303	457305	PTDSS2	Body	0.550665	0.0978215	1.80958e-08	6.50041e-08	0.0492254
cg01744331	chr11	2701127	2701129	KCNQ1OT1;KCNQ1;KCNQ1	TSS1500;Body;Body	-0.323165	0.0427435	4.01349e-14	5.14247e-13	3.89422e-07
cg16556677	chr11	2701170	2701172	KCNQ1OT1;KCNQ1;KCNQ1	TSS1500;Body;Body	-0.567586	0.0772769	2.06014e-13	2.2998e-12	1.74156e-06
cg26963277	chr11	2701176	2701178	KCNQ1OT1;KCNQ1;KCNQ1	TSS1500;Body;Body	-0.416381	0.0389176	1.02816e-26	1.51961e-24	1.15075e-18
cg13785019	chr11	9344168	9344170			0.625092	0.0830175	5.08805e-14	5.06406e-13	3.83484e-07
cg06545198	chr11	13140481	13140483			0.564059	0.0960148	4.23597e-09	1.70656e-08	0.0129232
cg03026982	chr11	19932152	19932154	NAV2;NAV2;NAV2;NAV2	Body;Body;Body;Body	-0.42424	0.0616486	5.91951e-12	4.98023e-11	3.77136e-05
cg11449146	chr11	22728917	22728919	GAS2;GAS2;GAS2	Body;Body;Body	-0.332255	0.0480703	4.78343e-12	4.09728e-11	3.10273e-05
cg03505273	chr11	23805076	23805078			-0.36283	0.0637583	1.2651e-08	5.58581e-08	0.0422995
cg13714975	chr11	33696552	33696554			0.462728	0.0637787	4.01029e-13	3.38166e-12	2.56081e-06
cg23353945	chr11	33696822	33696824			1.0296	0.146514	2.10509e-12	1.55424e-11	1.17697e-05
cg15394081	chr11	33871783	33871785	LMO2	5'UTR	-0.535135	0.0626186	1.27494e-17	3.22138e-16	2.43944e-10
cg03461577	chr11	33879619	33879621	LMO2	5'UTR	-0.439437	0.041196	1.45269e-26	2.08535e-24	1.57917e-18
cg11581285	chr11	33879634	33879636	LMO2	5'UTR	-0.513378	0.0455913	2.05742e-29	5.13671e-27	3.88986e-21
cg06831571	chr11	34570648	34570650			0.508942	0.0690635	1.71665e-13	1.54955e-12	1.17342e-06
cg05866990	chr11	34570704	34570706			0.628915	0.0997799	2.91895e-10	1.45392e-09	0.001101
cg13705457	chr11	34570706	34570708			0.410776	0.068853	2.43158e-09	1.02362e-08	0.00775153
cg17472649	chr11	35814246	35814248			0.703526	0.0953149	1.57026e-13	1.42759e-12	1.08106e-06
cg10609883	chr11	35814268	35814270			0.597079	0.0865629	5.28752e-12	3.62654e-11	2.74626e-05
cg13800216	chr11	40273157	40273159	LRRC4C;LRRC4C;LRRC4C;LRRC4C	Body;Body;5'UTR;5'UTR	-0.436383	0.0537835	4.91073e-16	9.11995e-15	6.90623e-09
cg14262884	chr11	43735982	43735984	HSD17B12	Body	-0.582471	0.0939477	5.64812e-10	3.2382e-09	0.00245218
cg04439241	chr11	45080041	45080043			0.929507	0.15087	7.23055e-10	3.3511e-09	0.00253767
cg00417304	chr11	45102904	45102906	PRDM11	Body	-0.773962	0.111187	3.38023e-12	2.98126e-11	2.2576e-05
cg08823864	chr11	58577055	58577057	LPXN;LPXN;LPXN	TSS1500;5'UTR;Body	-0.390819	0.0644892	1.3593e-09	7.23856e-09	0.00548151
cg16611234	chr11	59102601	59102603			-0.461271	0.0777659	3.0012e-09	1.4953e-08	0.0113234
cg24832862	chr11	60370807	60370809			-0.405005	0.0666909	1.25647e-09	6.73537e-09	0.00510047
cg27209729	chr11	64661452	64661454	NRXN2;NRXN2	Body;Body	-0.501139	0.0720238	3.45218e-12	3.03932e-11	2.30157e-05
cg06674056	chr11	64661466	64661468	NRXN2;NRXN2	Body;Body	-0.609564	0.0891833	8.20271e-12	6.71419e-11	5.08443e-05
cg04686763	chr11	64888110	64888112			0.358838	0.0544878	4.52884e-11	2.61661e-10	0.000198147
cg13119578	chr11	65429224	65429226			-0.499352	0.0871029	9.87318e-09	4.45099e-08	0.0337058
cg22385325	chr11	66326605	66326607			-0.620111	0.090517	7.34511e-12	6.06837e-11	4.59537e-05
cg26519582	chr11	67348241	67348243	LOC100130987	Body	-0.399662	0.0638794	3.93681e-10	2.32661e-09	0.00176186
cg04869854	chr11	67419103	67419105	ATPGD1;ATPGD1	Body;Body	0.657153	0.11617	1.54205e-08	5.60972e-08	0.0424805
cg14624207	chr11	68374729	68374731	LRP5	Body	-1.21913	0.128772	2.86893e-21	1.47217e-19	1.11482e-13
cg12350688	chr11	69539790	69539792			0.565384	0.0994788	1.31994e-08	4.86101e-08	0.0368107
cg01901332	chr11	75320009	75320011	ARRB1;ARRB1	Body;Body	-0.661632	0.0722401	5.2487e-20	2.10766e-18	1.59606e-12
cg05723839	chr11	76885902	76885904	ACER3;ACER3;ACER3;ACER3	5'UTR;5'UTR;Body;Body	-0.754671	0.0793502	1.895e-21	1.00702e-19	7.62584e-14
cg27444020	chr11	78397414	78397416	GAB2	Body	0.657099	0.0862393	2.54682e-14	2.67984e-13	2.02936e-07
cg05533761	chr11	86726910	86726912			-0.793017	0.0621083	2.46518e-37	2.86734e-34	2.17134e-28
cg19563365	chr11	86797356	86797358			-0.603394	0.0637671	3.00776e-21	1.53726e-19	1.16412e-13
cg11660018	chr11	86799872	86799874	PRSS23	TSS1500	-1.41698	0.10055	4.2391e-45	2.22735e-41	1.6867e-35
cg23771366	chr11	86799955	86799957	PRSS23	TSS1500	-1.10647	0.0835477	4.9171e-40	9.66264e-37	7.31719e-31
cg23351584	chr11	86801057	86801059	PRSS23	5'UTR	-0.734131	0.0887504	1.31885e-16	2.73641e-15	2.07219e-09
cg14391737	chr11	86802386	86802388	PRSS23;PRSS23;PRSS23;PRSS23;PRSS23;PRSS23;PRSS23	5'UTR;Body;Body;5'UTR;Body;Body;Body	-1.16573	0.0565238	1.68287e-94	1.28694e-86	9.74556e-81
cg10711136	chr11	86804010	86804012	PRSS23;PRSS23;PRSS23;PRSS23;PRSS23;PRSS23;PRSS23	5'UTR;Body;Body;5'UTR;Body;Body;Body	-1.01957	0.0632323	1.72647e-58	1.22079e-53	9.2446e-48
cg00475490	chr11	86806067	86806069	PRSS23;PRSS23;PRSS23;PRSS23;PRSS23;PRSS23;PRSS23	5'UTR;Body;Body;5'UTR;Body;Body;Body	-0.938671	0.0572013	1.62343e-60	1.70119e-55	1.28825e-49
cg06671242	chr11	86816724	86816726	PRSS23;PRSS23;PRSS23	Body;Body;Body	0.340128	0.0470032	4.61193e-13	3.84562e-12	2.91216e-06
cg25371036	chr11	94767582	94767584	AMOTL1	TSS1500	-0.662258	0.111933	3.28774e-09	1.62556e-08	0.0123098
cg17309085	chr11	99694162	99694164	CNTN5;CNTN5;CNTN5;CNTN5	Body;Body;Body;Body	-0.334883	0.0322807	3.25188e-25	3.59125e-23	2.71953e-17
cg03977382	chr11	99694179	99694181	CNTN5;CNTN5;CNTN5;CNTN5	Body;Body;Body;Body	-0.339264	0.0348557	2.17252e-22	1.38596e-20	1.04954e-14
cg05245284	chr11	100445357	100445359			-0.237883	0.0386594	7.58887e-10	4.24417e-09	0.00321396
cg19120513	chr11	102318571	102318573	BIRC3;BIRC3	5'UTR;5'UTR	-0.780075	0.095495	3.11588e-16	6.01291e-15	4.55337e-09
cg09360036	chr11	114061834	114061836	ZBTB16;ZBTB16	5'UTR;5'UTR	0.90568	0.141769	1.67595e-10	8.72452e-10	0.000660678
cg07278718	chr11	114061912	114061914	ZBTB16;ZBTB16	5'UTR;5'UTR	1.14592	0.124553	3.56987e-20	1.11639e-18	8.45401e-13
cg01926616	chr11	115925348	115925350			-0.530719	0.082462	1.22728e-10	8.00017e-10	0.000605825
cg12144393	chr11	117610267	117610269	DSCAML1	Body	-0.501139	0.0709013	1.57042e-12	1.47742e-11	1.1188e-05
cg10041129	chr11	117814834	117814836			-1.0381	0.176836	4.34789e-09	2.09985e-08	0.0159015
cg23583523	chr11	118217177	118217179	AMICA1;AMICA1	5'UTR;5'UTR	-0.495181	0.0778925	2.05409e-10	1.28221e-09	0.000970975
cg17588460	chr11	118220026	118220028	AMICA1;AMICA1	5'UTR;5'UTR	-0.621626	0.0974814	1.80742e-10	1.14044e-09	0.000863614
cg15885703	chr11	118224114	118224116	AMICA1;AMICA1	5'UTR;5'UTR	-0.429131	0.0724555	3.1671e-09	1.57084e-08	0.0118955
cg03234777	chr11	118224828	118224830	AMICA1	5'UTR	-0.471587	0.0768744	8.54185e-10	4.72986e-09	0.00358176
cg12678834	chr11	118882952	118882954	CXCR5	TSS1500	-1.30279	0.144568	2.03065e-19	7.27479e-18	5.50895e-12
cg24171547	chr11	118882960	118882962	CXCR5	TSS1500	-0.862717	0.08193	6.28794e-26	7.97678e-24	6.04054e-18
cg24342283	chr11	118887893	118887895	CXCR5	Body	-0.707352	0.1223	7.30516e-09	3.37764e-08	0.0255778
cg26077811	chr11	119361552	119361554	USP2;USP2	Body;Body	-0.737637	0.12199	1.47819e-09	7.81644e-09	0.00591912
cg02610360	chr11	120326811	120326813	TMEM136	5'UTR	0.432785	0.0563971	1.66857e-14	1.81648e-13	1.37556e-07
cg14162418	chr11	121465997	121465999	SORL1	Body	-1.10933	0.153938	5.74814e-13	5.88546e-12	4.45686e-06
cg10413580	chr11	126304873	126304875	DCPS	Body	-0.643825	0.0956653	1.69695e-11	1.30656e-10	9.89411e-05
cg04347708	chr11	128688069	128688071			-0.269974	0.0464166	6.01546e-09	2.82708e-08	0.0214085
cg21198219	chr11	128688558	128688560			-0.251494	0.0411402	9.77202e-10	5.35019e-09	0.00405152
cg11307857	chr11	128729135	128729137	FLI1;FLI1;FLI1;FLI1	5'UTR;5'UTR;5'UTR;Body	1.0788	0.156421	5.3195e-12	3.64672e-11	2.76153e-05
cg12306624	chr11	128729563	128729565	FLI1;FLI1;FLI1;FLI1	5'UTR;5'UTR;5'UTR;Body	0.926923	0.153364	1.50402e-09	6.57714e-09	0.00498065
cg16983588	chr11	129923212	129923214	PRDM10;PRDM10;PRDM10;PRDM10	Body;Body;Body;Body	0.701438	0.0800449	1.90035e-18	4.30609e-17	3.26085e-11
cg06697407	chr12	3196227	3196229	TSPAN9;TSPAN9	5'UTR;5'UTR	0.385948	0.0596599	9.85617e-11	5.35236e-10	0.000405316
cg05293861	chr12	4153541	4153543			-0.528763	0.0899979	4.22124e-09	2.04376e-08	0.0154767
cg07178945	chr12	4379633	4379635	FGF23;FGF23	5'UTR;1stExon	0.750482	0.0738722	3.01548e-24	2.02145e-22	1.53077e-16
cg23219570	chr12	4379726	4379728	FGF23;FGF23	5'UTR;1stExon	0.882002	0.105798	7.64303e-17	1.28454e-15	9.7274e-10
cg09842685	chr12	4383602	4383604			-1.30128	0.112143	3.94304e-31	1.37434e-28	1.04074e-22
cg23551979	chr12	6056516	6056518	VWF	Body	0.449977	0.0699048	1.21866e-10	6.50697e-10	0.000492751
cg26276120	chr12	6868582	6868584	TPI1;TPI1;TPI1	Body;Body;Body	-0.624786	0.101485	7.43919e-10	4.16743e-09	0.00315586
cg21990700	chr12	7108179	7108181	LOC283314;C1RL	TSS200;Body	-0.633618	0.0866551	2.63288e-13	2.87905e-12	2.18021e-06
cg25023291	chr12	11187186	11187188	TAS2R42	TSS1500	-0.391874	0.0482539	4.62084e-16	8.62572e-15	6.53196e-09
cg11820113	chr12	11187739	11187741	TAS2R42	TSS1500	-0.631959	0.0997152	2.33313e-10	1.44087e-09	0.00109112
cg07986378	chr12	11745349	11745351	ETV6	Body	-0.673795	0.0853222	2.85528e-15	4.57136e-14	3.46174e-08
cg16106624	chr12	22699853	22699855			0.298972	0.0521261	9.7193e-09	3.66689e-08	0.0277681
cg07784975	chr12	23360735	23360737			-0.251809	0.0396491	2.13981e-10	1.33114e-09	0.00100802
cg10541181	chr12	23559658	23559660	SOX5;SOX5;SOX5;SOX5;SOX5	Body;Body;Body;Body;Body	-0.255848	0.0368852	4.02366e-12	3.49705e-11	2.6482e-05
cg05952034	chr12	28110610	28110612			0.502254	0.0891267	1.74766e-08	6.29524e-08	0.0476717
cg15026637	chr12	42901956	42901958			0.447755	0.0620526	5.36435e-13	4.41914e-12	3.34647e-06
cg14793287	chr12	48184789	48184791	C12orf68;C12orf68	3'UTR;1stExon	0.594339	0.0996722	2.47737e-09	1.04136e-08	0.00788585
cg11931220	chr12	48882603	48882605			-0.837355	0.101311	1.39424e-16	2.8793e-15	2.1804e-09
cg26769493	chr12	49133291	49133293			-0.532164	0.0690311	1.26766e-14	1.78992e-13	1.35545e-07
cg04507642	chr12	51419879	51419881	SLC4A8;SLC4A8	5'UTR;5'UTR	0.325579	0.0567773	9.79093e-09	3.69177e-08	0.0279565
cg01904393	chr12	51421298	51421300			-0.684888	0.120866	1.45752e-08	6.35935e-08	0.0481572
cg27178191	chr12	51425364	51425366	SLC4A8;SLC4A8	Body;Body	0.865672	0.142727	1.31774e-09	5.82324e-09	0.00440974
cg08247564	chr12	51441732	51441734	SLC4A8;SLC4A8;SLC4A8;SLC4A8;SLC4A8	5'UTR;5'UTR;Body;Body;5'UTR	0.272423	0.0423227	1.22008e-10	6.51396e-10	0.00049328
cg02699834	chr12	52645645	52645647	KRT2	Body	0.88357	0.14252	5.65927e-10	2.6744e-09	0.00202523
cg13937905	chr12	53218766	53218768	RARG;RARG	Body;Body	-0.421958	0.0433357	2.09762e-22	1.34214e-20	1.01636e-14
cg10592478	chr12	53218856	53218858	RARG;RARG	Body;Body	-0.456843	0.0730529	4.01097e-10	2.36673e-09	0.00179224
cg21026639	chr12	54262558	54262560	CBX5	5'UTR	-0.935761	0.115154	4.43135e-16	8.30124e-15	6.28625e-09
cg02583484	chr12	54283223	54283225	HNRNPA1;HNRPA1L-2;HNRNPA1	Body;Body;Body	-0.622186	0.0932161	2.47803e-11	1.8481e-10	0.00013995
cg13753585	chr12	54283390	54283392	HNRNPA1P10;HNRNPA1;HNRNPA1	Body;Body;Body	-0.425467	0.0695329	9.42078e-10	5.17378e-09	0.00391793
cg24324354	chr12	57610464	57610466	GEFT;GEFT	Body;TSS1500	0.452784	0.071865	2.9674e-10	1.47612e-09	0.00111781
cg01668352	chr12	64088816	64088818	SRGAP1	Body	-0.564265	0.0861788	5.84637e-11	4.05635e-10	0.000307174
cg22551157	chr12	65948587	65948589	HMGA2;HMGA2	Body;Body	-1.02166	0.117206	2.86147e-18	8.20102e-17	6.21035e-11
cg04061293	chr12	89947501	89947503			-0.458573	0.0754057	1.1913e-09	6.41469e-09	0.00485763
cg08924449	chr12	93376821	93376823	NUDT4;NUDT4;NUDT4P2;NUDT4P1;LOC643339	TSS1500;TSS1500;TSS1500;TSS1500;Body	-0.247257	0.0418157	3.35905e-09	1.65783e-08	0.0125542
cg02179548	chr12	93701430	93701432	CRADD	Body	-0.634734	0.0984241	1.1261e-10	7.3939e-10	0.000559915
cg08230697	chr12	103681025	103681027	STAB2	Body	-0.37915	0.0661494	9.94169e-09	4.47927e-08	0.03392
cg06647068	chr12	104459495	104459497	CHST11	Body	-0.728491	0.107581	1.27419e-11	1.005e-10	7.61054e-05
cg13784018	chr12	108855801	108855803	SSH1;SSH1	Body;Body	-0.55099	0.0942822	5.09444e-09	2.42788e-08	0.0183855
cg22744280	chr12	111762249	111762251			0.721258	0.104493	5.112e-12	3.51564e-11	2.66227e-05
cg09958060	chr12	113086524	113086526	DTX1	Body	0.531199	0.0796547	2.57953e-11	1.55881e-10	0.000118043
cg24016523	chr12	116980578	116980580	LOC100506551;FBXW8;FBXW8	Body;Body;Body	0.814868	0.102669	2.07417e-15	2.67083e-14	2.02253e-08
cg00526275	chr12	118373745	118373747	TAOK3	TSS1500	-0.360616	0.0617185	5.12929e-09	2.44309e-08	0.0185007
cg00052692	chr12	122004956	122004958			0.299153	0.0511768	5.05118e-09	2.00686e-08	0.0151973
cg04003530	chr12	127496489	127496491			0.257343	0.0441592	5.62197e-09	2.21481e-08	0.016772
cg00666749	chr13	21062978	21062980	LATS2	TSS1500	-0.394091	0.0614328	1.40835e-10	9.07479e-10	0.000687203
cg23681440	chr13	26924101	26924103			-0.733368	0.100923	3.68542e-13	3.91743e-12	2.96654e-06
cg06394460	chr13	27556255	27556257	LNX2	Body	-0.394675	0.058342	1.33452e-11	1.0485e-10	7.93994e-05
cg23508991	chr13	30119893	30119895			-0.445414	0.0711749	3.89911e-10	2.3062e-09	0.00174641
cg16143121	chr13	30354981	30354983	LINC00426	Body	0.62725	0.102298	8.7013e-10	3.97391e-09	0.0030093
cg04498312	chr13	40031482	40031484			0.933732	0.160619	6.12462e-09	2.39655e-08	0.0181482
cg02101876	chr13	40190972	40190974			0.508233	0.0902657	1.79783e-08	6.46151e-08	0.0489308
cg24021808	chr13	40231450	40231452			0.702847	0.0853831	1.84598e-16	2.88921e-15	2.1879e-09
cg20294744	chr13	48404148	48404150	RB1	Body	-0.450694	0.0394357	3.01004e-30	8.83817e-28	6.69284e-22
cg16071219	chr13	48411987	48411989	LPAR6;LPAR6;RB1;LPAR6	Body;Body;Body;1stExon	-0.395668	0.0548467	5.4306e-13	5.58701e-12	4.23085e-06
cg13459171	chr13	48412613	48412615	LPAR6;LPAR6;LPAR6;LPAR6;RB1	1stExon;5'UTR;5'UTR;5'UTR;Body	-0.834593	0.0843371	4.33594e-23	3.16895e-21	2.39974e-15
cg03646329	chr13	48413028	48413030	LPAR6;LPAR6;LPAR6;RB1;LPAR6	5'UTR;5'UTR;5'UTR;Body;1stExon	-0.551231	0.0477092	7.04927e-31	2.33949e-28	1.77161e-22
cg15088912	chr13	48413328	48413330	LPAR6;LPAR6;LPAR6;LPAR6;RB1	1stExon;5'UTR;5'UTR;5'UTR;Body	-0.660082	0.0597409	2.21475e-28	4.52501e-26	3.42664e-20
cg14068729	chr13	48490763	48490765	RCBTB2;RCBTB2;RCBTB2;RCBTB2	Body;Body;Body;Body	-0.531195	0.0778461	8.87533e-12	7.21672e-11	5.46497e-05
cg11093142	chr13	48500879	48500881	RCBTB2	Body	-0.582379	0.0976294	2.44334e-09	1.23857e-08	0.00937929
cg10207189	chr13	50611453	50611455			1.01884	0.136428	8.14245e-14	7.80356e-13	5.90937e-07
cg25984701	chr13	51432723	51432725	INTS6;INTS6;INTS6	Body;Body;5'UTR	0.371106	0.0574264	1.03127e-10	5.58011e-10	0.000422562
cg27467282	chr13	51542047	51542049			0.405972	0.0663295	9.32645e-10	4.23603e-09	0.0032078
cg25491122	chr13	67227418	67227420	PCDH9;PCDH9	Body;Body	0.278771	0.0456862	1.04835e-09	4.71759e-09	0.00357247
cg26811832	chr13	67228522	67228524	PCDH9;PCDH9	5'UTR;5'UTR	0.37263	0.0544606	7.79927e-12	5.18559e-11	3.92687e-05
cg27286120	chr13	67228573	67228575	PCDH9;PCDH9;PCDH9;PCDH9	5'UTR;5'UTR;ExonBnd;ExonBnd	0.214962	0.0376224	1.10558e-08	4.12889e-08	0.0312667
cg07598481	chr13	72194680	72194682			-0.248308	0.0378535	5.39127e-11	3.76619e-10	0.000285201
cg14675361	chr13	75760446	75760448	LMO7;LMO7	TSS1500;Body	0.471294	0.0694826	1.17779e-11	7.57714e-11	5.73791e-05
cg10581837	chr13	75760570	75760572	LMO7;LMO7	TSS200;Body	0.621593	0.0979368	2.19737e-10	1.1195e-09	0.00084776
cg02714303	chr13	75760591	75760593	LMO7;LMO7	TSS200;Body	0.615768	0.0878756	2.43002e-12	1.77364e-11	1.34312e-05
cg10726445	chr13	75762672	75762674	LMO7;LMO7;LMO7	5'UTR;Body;Body	0.374337	0.0499644	6.77928e-14	6.59348e-13	4.99302e-07
cg00065944	chr13	76440930	76440932			0.665596	0.0877188	3.25303e-14	3.35624e-13	2.54157e-07
cg16708465	chr13	95280842	95280844	ABCC4;ABCC4	Body;Body	-0.504131	0.0806312	4.04441e-10	2.38479e-09	0.00180592
cg04640687	chr13	102192393	102192395	FGF14	Body	-0.318916	0.0547542	5.72857e-09	2.70332e-08	0.0204713
cg18804719	chr13	108212933	108212935	LIG4;LIG4;LIG4	5'UTR;5'UTR;5'UTR	0.28875	0.0465347	5.46802e-10	2.59108e-09	0.00196214
cg10336220	chr14	21023483	21023485	NDRG2;NDRG2;NDRG2;NDRG2;NDRG2;NDRG2;NDRG2;NDRG2;NDRG2;NDRG2;NDRG2;NDRG2;NDRG2;MIR6717;NDRG2	5'UTR;5'UTR;5'UTR;5'UTR;5'UTR;5'UTR;5'UTR;5'UTR;5'UTR;5'UTR;5'UTR;5'UTR;5'UTR;TSS200;Body	0.599692	0.104916	1.09115e-08	4.07924e-08	0.0308907
cg03252361	chr14	21025693	21025695	NDRG2;NDRG2;NDRG2;NDRG2;NDRG2;NDRG2;NDRG2;NDRG2;NDRG2;NDRG2;NDRG2;NDRG2;NDRG2;NDRG2;NDRG2;NDRG2;NDRG2;NDRG2;NDRG2	5'UTR;5'UTR;5'UTR;5'UTR;5'UTR;TSS1500;TSS1500;TSS1500;TSS1500;TSS1500;TSS1500;TSS1500;TSS200;1stExon;1stExon;1stExon;1stExon;1stExon;Body	0.298206	0.0511758	5.63977e-09	2.22126e-08	0.0168209
cg15250002	chr14	21025961	21025963	NDRG2;NDRG2;NDRG2;NDRG2;NDRG2;NDRG2;NDRG2;NDRG2;NDRG2;NDRG2;NDRG2;NDRG2;NDRG2;NDRG2	TSS1500;TSS1500;TSS1500;TSS1500;TSS1500;TSS1500;TSS1500;TSS200;TSS200;TSS200;TSS200;TSS200;TSS1500;Body	0.928021	0.157215	3.57184e-09	1.45855e-08	0.0110451
cg14539658	chr14	21026986	21026988	NDRG2;NDRG2;NDRG2;NDRG2	TSS1500;TSS1500;TSS1500;TSS1500	0.513786	0.085111	1.57343e-09	6.85611e-09	0.0051919
cg00609473	chr14	22882632	22882634	REM2	TSS1500	1.23719	0.180277	6.75608e-12	4.54385e-11	3.4409e-05
cg24681208	chr14	22882666	22882668	REM2	TSS1500	0.985015	0.153769	1.49578e-10	7.85745e-10	0.000595018
cg10974463	chr14	24376515	24376517	NFATC4;NFATC4	Body;Body	0.534599	0.0848054	2.90382e-10	1.44698e-09	0.00109575
cg15526732	chr14	35414542	35414544			-0.934138	0.114839	4.14143e-16	7.80253e-15	5.90859e-09
cg07386640	chr14	38290884	38290886			-0.456816	0.0672449	1.09582e-11	8.75357e-11	6.62878e-05
cg22805381	chr14	51293469	51293471			-0.610768	0.0870574	2.2881e-12	2.08544e-11	1.57924e-05
cg10553969	chr14	51828592	51828594			0.876944	0.13485	7.86753e-11	4.34983e-10	0.000329397
cg18369034	chr14	52266497	52266499	PTGDR	TSS1500	-0.37569	0.0611081	7.84882e-10	4.37714e-09	0.00331466
cg08373547	chr14	52327822	52327824	PTGER2	3'UTR	-0.541008	0.0768398	1.91239e-12	1.76954e-11	1.34001e-05
cg05712639	chr14	52352667	52352669			-0.267729	0.0363613	1.79775e-13	2.03006e-12	1.53729e-06
cg15829114	chr14	53151159	53151161	DDHD1;DDHD1;DDHD1	Body;Body;Body	-0.505316	0.0742107	9.81403e-12	7.91274e-11	5.99205e-05
cg01268763	chr14	53151700	53151702	DDHD1;DDHD1;DDHD1	Body;Body;Body	-0.288824	0.0504832	1.05779e-08	4.74115e-08	0.0359031
cg12804716	chr14	58138230	58138232	C14orf37	Body	0.742895	0.112349	3.78215e-11	2.21682e-10	0.000167872
cg10106903	chr14	61697314	61697316	HIF1A-AS1;HIF1A;HIF1A;HIF1A	TSS1500;TSS1500;Body;Body	-0.536166	0.0774546	4.44307e-12	3.82946e-11	2.89992e-05
cg10322443	chr14	65255866	65255868			0.72878	0.0969112	5.47453e-14	5.41675e-13	4.10192e-07
cg23435661	chr14	68233005	68233007	RAD51B;RAD51B;RAD51B	Body;Body;Body	-0.403642	0.0637945	2.49598e-10	1.53273e-09	0.00116068
cg01731783	chr14	73745084	73745086	C14orf43;C14orf43	5'UTR;5'UTR	-1.20136	0.177176	1.19689e-11	9.49019e-11	7.1866e-05
cg02738868	chr14	73754460	73754462	ELMSAN1;ELMSAN1	5'UTR;5'UTR	-2.11128	0.201789	1.27979e-25	1.52904e-23	1.15789e-17
cg24996979	chr14	73756651	73756653	C14orf43;C14orf43	5'UTR;5'UTR	-0.819213	0.118364	4.48101e-12	3.8594e-11	2.92259e-05
cg25845814	chr14	73757909	73757911	MIR4505;ELMSAN1;ELMSAN1	TSS1500;5'UTR;5'UTR	-1.09303	0.0813301	3.55451e-41	8.7176e-38	6.60154e-32
cg18871648	chr14	73760727	73760729	ELMSAN1;ELMSAN1	TSS1500;5'UTR	-0.640358	0.0870904	1.94101e-13	2.17772e-12	1.64911e-06
cg10919522	chr14	73760737	73760739	C14orf43;C14orf43	5'UTR;TSS1500	-0.737042	0.102267	5.71804e-13	5.85723e-12	4.43548e-06
cg20184330	chr14	73761689	73761691	ELMSAN1;ELMSAN1	TSS1500;5'UTR	-0.702556	0.11613	1.45064e-09	7.68288e-09	0.00581799
cg22721423	chr14	73762660	73762662	ELMSAN1	5'UTR	-0.838243	0.115448	3.84898e-13	4.07634e-12	3.08688e-06
cg21304569	chr14	75833025	75833027	TTLL5	Body	0.660657	0.107557	8.12748e-10	3.73199e-09	0.00282611
cg25001882	chr14	78152733	78152735			-1.23156	0.106356	5.22477e-31	1.77836e-28	1.34669e-22
cg10334928	chr14	81398662	81398664	STON2	TSS200	0.511714	0.0836642	9.57827e-10	4.34122e-09	0.00328746
cg02222791	chr14	88155079	88155081			-0.283693	0.0378393	6.51378e-14	8.01236e-13	6.06749e-07
cg16288101	chr14	88155193	88155195			-0.229145	0.026917	1.69445e-17	4.17986e-16	3.16527e-10
cg10172979	chr14	88155234	88155236			-0.275239	0.0391405	2.03455e-12	1.87278e-11	1.4182e-05
cg04902004	chr14	91244820	91244822	GPR68;GPR68	TSS1500;5'UTR	-0.834378	0.113303	1.78334e-13	2.01515e-12	1.52601e-06
cg05284742	chr14	93085782	93085784	ITPK1;ITPK1;ITPK1	Body;Body;Body	-1.24509	0.100196	1.87475e-35	1.51319e-32	1.14589e-26
cg19949550	chr14	93957357	93957359	ASB2;ASB2	5'UTR;1stExon	-0.516545	0.0828761	4.58369e-10	2.67448e-09	0.0020253
cg20450889	chr14	96577227	96577229			1.4012	0.175373	1.35126e-15	1.80112e-14	1.36392e-08
cg21550372	chr14	100442570	100442572	WDR25;WDR25	Body;Body	-0.497384	0.0710073	2.47539e-12	2.24125e-11	1.69722e-05
cg06119833	chr14	101226241	101226243			-0.296264	0.0500195	3.16176e-09	1.56842e-08	0.0118771
cg24154132	chr14	102901294	102901296	TRAF3;TRAF3;TRAF3	Body;Body;Body	0.533979	0.0899136	2.87101e-09	1.19281e-08	0.00903277
cg18537183	chr14	103704152	103704154	XRCC3;XRCC3;XRCC3	Body;Body;Body	0.537826	0.0859902	3.98784e-10	1.93767e-09	0.00146733
cg26242531	chr14	103724340	103724342	ZFYVE21	Body	0.847996	0.124489	9.63718e-12	6.30013e-11	4.77087e-05
cg14977938	chr14	103724491	103724493	ZFYVE21	Body	0.507293	0.0823783	7.36238e-10	3.4073e-09	0.00258024
cg18864535	chr14	104903420	104903422			0.747166	0.100325	9.51335e-14	9.00415e-13	6.81854e-07
cg27139381	chr14	104903432	104903434			0.570827	0.0721805	2.60866e-15	3.29758e-14	2.49715e-08
cg08493167	chr14	105863349	105863351			-0.507459	0.0885198	9.88322e-09	4.45513e-08	0.0337372
cg23594345	chr14	105863396	105863398			-0.268079	0.0473085	1.45648e-08	6.35518e-08	0.0481256
cg01208318	chr14	105863441	105863443			-0.294433	0.0518957	1.39868e-08	6.12377e-08	0.0463732
cg07667906	chr14	105863541	105863543			-0.265075	0.0449125	3.59047e-09	1.76216e-08	0.0133442
cg11445169	chr15	31266251	31266253			-0.604487	0.0939666	1.25111e-10	8.14231e-10	0.000616589
cg11739148	chr15	31329908	31329910	KLF13	Body	-0.693045	0.117958	4.21885e-09	2.04269e-08	0.0154686
cg25292882	chr15	39139265	39139267			-0.500154	0.0684026	2.63364e-13	2.87981e-12	2.18079e-06
cg24947681	chr15	39468731	39468733			-0.612477	0.0888667	5.49813e-12	4.65457e-11	3.52474e-05
cg01284182	chr15	39530952	39530954			-0.434542	0.0723036	1.85563e-09	9.62651e-09	0.00728983
cg14051805	chr15	39625018	39625020	FSIP1	Body	-0.414384	0.063112	5.17345e-11	3.62658e-10	0.000274629
cg20059928	chr15	40069283	40069285			-0.618748	0.0712288	3.72882e-18	1.04509e-16	7.91408e-11
cg12939236	chr15	40103274	40103276	BMF;BMF;BMF;BMF	Body;Body;Body;Body	-0.374229	0.0563306	3.06449e-11	2.24499e-10	0.000170005
cg24833706	chr15	42401806	42401808	CAPN3;CAPN3;CAPN3;CAPN3;CAPN3;CAPN3;CAPN3	TSS1500;ExonBnd;ExonBnd;ExonBnd;Body;Body;Body	0.457484	0.0783184	5.17865e-09	2.05345e-08	0.0155501
cg07830813	chr15	45338699	45338701			0.390049	0.06436	1.3576e-09	5.98524e-09	0.00453242
cg27332104	chr15	52093963	52093965			0.641166	0.107056	2.11036e-09	8.98425e-09	0.00680346
cg25061445	chr15	57620585	57620587	GCOM1;GCOM1;GCOM1;GCOM1;GCOM1;MYZAP;MYZAP;GCOM1;GCOM1;GCOM1	Body;Body;Body;Body;Body;Body;Body;Body;Body;Body	-0.539795	0.0629191	9.55413e-18	2.47349e-16	1.87309e-10
cg20346774	chr15	59144693	59144695	MYO1E	Body	0.376994	0.0518708	3.65022e-13	3.10134e-12	2.34854e-06
cg21199085	chr15	59177279	59177281	MYO1E	Body	0.32282	0.0355135	9.89735e-20	2.84943e-18	2.15778e-12
cg21756476	chr15	60890565	60890567	RORA	Body	0.530737	0.0912782	6.0814e-09	2.38097e-08	0.0180303
cg27192248	chr15	64993330	64993332			-0.312175	0.0443791	2.00296e-12	1.84613e-11	1.39801e-05
cg19459791	chr15	65070683	65070685			0.454282	0.0700917	9.09647e-11	4.97147e-10	0.000376472
cg10619342	chr15	65076666	65076668	LOC390594	TSS200	0.391934	0.0626173	3.86938e-10	1.88462e-09	0.00142716
cg23058194	chr15	65076788	65076790	LOC390594	TSS200	0.194604	0.0322758	1.64545e-09	7.14452e-09	0.0054103
cg16176702	chr15	66014943	66014945	MEGF11	Body	0.726311	0.125052	6.32044e-09	2.46703e-08	0.018682
cg17232357	chr15	66720493	66720495	SMAD6;SMAD6;SMAD6	Body;Body;Body	-0.713876	0.116932	1.02783e-09	5.60352e-09	0.00424335
cg17738628	chr15	66863181	66863183			-0.987253	0.100886	1.29537e-22	8.63227e-21	6.53692e-15
cg02793162	chr15	68666194	68666196	CORO2B	Body	0.644115	0.095417	1.47306e-11	9.30893e-11	7.04933e-05
cg24399529	chr15	69080812	69080814	MIR548H4;TMEM84	Body;TSS200	0.480302	0.0741381	9.26505e-11	5.0562e-10	0.000382889
cg00687674	chr15	69080919	69080921	MIR548H4;TMEM84	Body;Body	0.625595	0.0961197	7.59048e-11	4.20865e-10	0.000318707
cg18335991	chr15	74432220	74432222	SEMA7A;SEMA7A;SEMA7A	Body;Body;5'UTR	-0.703803	0.102044	5.30857e-12	4.50738e-11	3.41329e-05
cg00310412	chr15	74432576	74432578	SEMA7A;SEMA7A;SEMA7A	Body;Body;5'UTR	-1.56346	0.119233	2.7877e-39	4.73232e-36	3.58362e-30
cg12101586	chr15	74726861	74726863	CYP1A1	TSS1500	-0.303172	0.0394111	1.44237e-14	2.01457e-13	1.52556e-07
cg24577031	chr15	74731139	74731141			-0.679748	0.0920454	1.52546e-13	1.74658e-12	1.32263e-06
cg20385913	chr15	74762168	74762170			-0.772739	0.100543	1.52254e-14	2.11687e-13	1.60303e-07
cg18110140	chr15	75058038	75058040			-1.22283	0.0801139	1.33676e-52	3.01357e-48	2.28207e-42
cg22178367	chr15	80863734	80863736	CEMIP;CEMIP;CEMIP	5'UTR;5'UTR;5'UTR	0.703095	0.118314	2.80472e-09	1.16743e-08	0.00884056
cg21900712	chr15	82166307	82166309	EFTUD1;EFTUD1	Body;Body	-0.518341	0.0750126	4.84445e-12	4.14512e-11	3.13896e-05
cg22548335	chr15	84930156	84930158	SLC28A1;SLC28A1;SLC28A1	Body;Body;Body	-1.10307	0.135355	3.6554e-16	6.95971e-15	5.27035e-09
cg15029032	chr15	85751412	85751414			0.61935	0.0918648	1.56245e-11	9.82745e-11	7.442e-05
cg06567447	chr15	85752913	85752915			0.782953	0.124737	3.45512e-10	1.69806e-09	0.00128589
cg06344992	chr15	89802767	89802769	ANPEP	Body	0.219585	0.0383875	1.06387e-08	3.98521e-08	0.0301786
cg02008229	chr15	89802857	89802859	ANPEP	Body	0.283838	0.0459658	6.61768e-10	3.0887e-09	0.00233897
cg23432008	chr15	89802862	89802864	ANPEP	Body	0.296679	0.0466125	1.95541e-10	1.00552e-09	0.000761444
cg23161492	chr15	89813969	89813971	ANPEP	5'UTR	-0.66924	0.0643322	2.40553e-25	2.72501e-23	2.06356e-17
cg08254954	chr15	91113198	91113200	SV2B;SV2B	5'UTR;5'UTR	0.525115	0.0776764	1.3771e-11	8.74943e-11	6.62564e-05
cg27070951	chr15	91989636	91989638	SLCO3A1;SLCO3A1	Body;Body	-0.49778	0.0840508	3.17334e-09	1.57368e-08	0.0119169
cg10217853	chr15	97961968	97961970	ARRDC4	Body	-0.286507	0.0323247	7.76115e-19	2.48312e-17	1.88038e-11
cg01579391	chr15	101499877	101499879			0.904712	0.138514	6.509e-11	3.65349e-10	0.000276667
cg05542681	chr16	694327	694329	FBXL16	Body	0.173802	0.0280292	5.61967e-10	2.65716e-09	0.00201218
cg07643930	chr16	2010263	2010265	ZNF598	TSS1500	-0.550057	0.0957453	9.19203e-09	4.16886e-08	0.0315694
cg01594685	chr16	3065051	3065053	IL32;IL32;IL32;IL32;IL32;IL32;IL32;IL32	TSS1500;TSS1500;TSS1500;TSS1500;TSS1500;TSS1500;TSS1500;TSS1500	-0.675484	0.114358	3.4891e-09	1.71653e-08	0.0129987
cg00460436	chr16	4351727	4351729	Magmas	TSS1500	0.897652	0.153062	4.50128e-09	1.80476e-08	0.0136668
cg00548098	chr16	11201809	11201811			-0.646041	0.0949653	1.02525e-11	8.23588e-11	6.23675e-05
cg07812250	chr16	15507604	15507606	C16orf45;C16orf45	Body;Body	-0.620669	0.0872315	1.11753e-12	1.08191e-11	8.19293e-06
cg15619756	chr16	17343075	17343077	XYLT1	Body	-0.608521	0.0920923	3.90257e-11	2.80137e-10	0.000212138
cg19136686	chr16	17370543	17370545	XYLT1	Body	-0.94739	0.116	3.15737e-16	6.08618e-15	4.60886e-09
cg19701538	chr16	17381094	17381096	XYLT1	Body	-0.721236	0.0768424	6.23761e-21	2.99779e-19	2.27012e-13
cg02732789	chr16	17397319	17397321	XYLT1	Body	-0.59691	0.0762727	5.03654e-15	7.6869e-14	5.82103e-08
cg09747182	chr16	17449505	17449507	XYLT1	Body	-0.510319	0.0828572	7.31961e-10	4.10603e-09	0.00310936
cg01898564	chr16	20870479	20870481	DCUN1D3	5'UTR	-0.683871	0.104211	5.29638e-11	3.70543e-10	0.0002806
cg27325787	chr16	23949003	23949005	PRKCB;PRKCB	Body;Body	0.441154	0.0768928	9.62194e-09	3.63304e-08	0.0275118
cg12280226	chr16	25108202	25108204	LCMT1-AS1	Body	0.567984	0.100561	1.62188e-08	5.87668e-08	0.0445021
cg13530937	chr16	27748955	27748957	KIAA0556	Body	0.75797	0.110524	6.98347e-12	4.68437e-11	3.54732e-05
cg15777760	chr16	29820858	29820860	C16orf53;MVP;MVP	3'UTR;5'UTR;5'UTR	-0.553644	0.0918082	1.63514e-09	8.57331e-09	0.00649228
cg21275526	chr16	30063766	30063768	ALDOA;ALDOA;ALDOA	TSS1500;TSS1500;5'UTR	-0.572898	0.100975	1.39757e-08	6.11934e-08	0.0463397
cg24617344	chr16	30472391	30472393	ITGAL;ITGAL	TSS1500;TSS1500	-0.621141	0.106276	5.07838e-09	2.42087e-08	0.0183324
cg09099830	chr16	30474163	30474165	ITGAL;ITGAL	Body;Body	-0.735949	0.114001	1.07756e-10	7.10148e-10	0.000537771
cg16391678	chr16	30474275	30474277	ITGAL;ITGAL	Body;Body	-0.673116	0.0957401	2.05557e-12	1.8905e-11	1.43161e-05
cg04716530	chr16	30474362	30474364	ITGAL;ITGAL	Body;Body	-0.525908	0.0784911	2.08101e-11	1.57498e-10	0.000119268
cg16519923	chr16	30474488	30474490	ITGAL;ITGAL	Body;Body	-0.800728	0.102344	5.12289e-15	7.80749e-14	5.91235e-08
cg06235438	chr16	30474644	30474646	ITGAL;ITGAL	Body;Body	-0.790157	0.0903074	2.14024e-18	6.28606e-17	4.76022e-11
cg06972908	chr16	30476999	30477001	ITGAL;ITGAL	Body;Body	-0.754786	0.104019	3.9797e-13	4.20294e-12	3.18275e-06
cg07069636	chr16	30660427	30660429			-1.03669	0.124687	9.22381e-17	1.97238e-15	1.49361e-09
cg09423147	chr16	30661180	30661182	FBRS;FBRS	Body;ExonBnd	-0.86706	0.143135	1.38136e-09	7.34612e-09	0.00556297
cg12100791	chr16	31203095	31203097	PYCARD;PYCARD	TSS200;TSS200	0.947019	0.161787	4.81318e-09	1.91961e-08	0.0145366
cg27118035	chr16	31880656	31880658	ZNF267	Body	0.50836	0.0860645	3.48967e-09	1.42762e-08	0.0108109
cg02806824	chr16	48537767	48537769	MIR5095	Body	0.733347	0.126509	6.75867e-09	2.62414e-08	0.0198717
cg17405323	chr16	50744964	50744966	CYLD;CYLD;CYLD	5'UTR;5'UTR;5'UTR	-0.51716	0.0736104	2.13089e-12	1.95384e-11	1.47957e-05
cg19885035	chr16	57479884	57479886	DOK4	5'UTR	0.360244	0.0601284	2.08241e-09	8.87462e-09	0.00672045
cg10696060	chr16	57639280	57639282	ADGRG1;ADGRG1;ADGRG1;ADGRG1;ADGRG1;ADGRG1;ADGRG1;ADGRG1;ADGRG1;ADGRG1;ADGRG1	TSS200;TSS200;5'UTR;5'UTR;5'UTR;5'UTR;5'UTR;5'UTR;5'UTR;5'UTR;5'UTR	0.525124	0.0803333	6.28406e-11	3.53713e-10	0.000267855
cg09109520	chr16	57639345	57639347	GPR56;GPR56;GPR56;GPR56;GPR56;GPR56;GPR56;GPR56;GPR56	5'UTR;5'UTR;5'UTR;5'UTR;5'UTR;1stExon;5'UTR;5'UTR;5'UTR	0.54224	0.0758868	8.97493e-13	7.0947e-12	5.37258e-06
cg13251913	chr16	57639355	57639357	ADGRG1;ADGRG1;ADGRG1;ADGRG1;ADGRG1;ADGRG1;ADGRG1;ADGRG1;ADGRG1;ADGRG1;ADGRG1;ADGRG1;ADGRG1	1stExon;1stExon;5'UTR;5'UTR;5'UTR;5'UTR;5'UTR;5'UTR;5'UTR;5'UTR;5'UTR;5'UTR;5'UTR	0.552484	0.0888964	5.13529e-10	2.44558e-09	0.00185195
cg07429188	chr16	57639376	57639378	ADGRG1;ADGRG1;ADGRG1;ADGRG1;ADGRG1;ADGRG1;ADGRG1;ADGRG1;ADGRG1;ADGRG1;ADGRG1;ADGRG1;ADGRG1	1stExon;1stExon;5'UTR;5'UTR;5'UTR;5'UTR;5'UTR;5'UTR;5'UTR;5'UTR;5'UTR;5'UTR;5'UTR	0.50019	0.0716862	3.00501e-12	2.15635e-11	1.63293e-05
cg21212234	chr16	65673080	65673082			0.525826	0.0785097	2.11874e-11	1.30062e-10	9.84916e-05
cg02162324	chr16	67162558	67162560	HSF4;FBXL8;HSF4	TSS1500;Body;TSS1500	0.843784	0.146539	8.50743e-09	3.24361e-08	0.0245627
cg03140421	chr16	67166277	67166279	HSF4;HSF4	Body;Body	0.494356	0.0877363	1.75501e-08	6.3196e-08	0.0478562
cg24889777	chr16	67518809	67518811	LOC100505942	Body	0.554943	0.0889545	4.41773e-10	2.12916e-09	0.00161234
cg00916981	chr16	68287599	68287601	SLC7A6;SLC7A6	Body;Body	0.775549	0.131373	3.56032e-09	1.45422e-08	0.0110123
cg11769995	chr16	68287826	68287828	SLC7A6;SLC7A6	Body;Body	0.857398	0.130526	5.07315e-11	2.90469e-10	0.000219962
cg05339515	chr16	68590711	68590713			0.199591	0.030518	6.147e-11	3.46607e-10	0.000262474
cg02954149	chr16	71526517	71526519	CHST4;CHST4	5'UTR;5'UTR	0.309485	0.0522587	3.17719e-09	1.30947e-08	0.0099162
cg07978331	chr16	75012142	75012144	ZNRF1	Body	-0.820975	0.100963	4.24207e-16	7.97597e-15	6.03993e-09
cg15562617	chr16	80569823	80569825	LINC01227;LINC01227	Body;TSS1500	-0.862232	0.105235	2.53901e-16	4.98499e-15	3.77496e-09
cg04277040	chr16	80569953	80569955	LINC01227;LINC01227	Body;TSS1500	-0.715406	0.0955288	6.94542e-14	8.49724e-13	6.43467e-07
cg20630344	chr16	80570180	80570182	LINC01227;LINC01227	Body;TSS1500	-0.423788	0.0736278	8.62288e-09	3.93178e-08	0.029774
cg20481941	chr16	80570250	80570252	LINC01227;LINC01227	Body;TSS1500	-0.637976	0.0844008	4.0654e-14	5.20334e-13	3.94032e-07
cg08326749	chr16	81106873	81106875	PKD1L2;PKD1L2;PKD1L2	Body;Body;Body	-0.364827	0.0635986	9.67149e-09	4.36762e-08	0.0330745
cg07499673	chr16	85147409	85147411			-0.675829	0.113083	2.28088e-09	1.16292e-08	0.00880641
cg09636313	chr16	89003616	89003618			0.404958	0.0712112	1.29508e-08	4.77661e-08	0.0361717
cg02405929	chr17	193067	193069			0.844325	0.124956	1.4089e-11	8.93518e-11	6.76631e-05
cg16844962	chr17	1605048	1605050	SLC43A2;SLC43A2;SLC43A2	TSS200;Body;Body	0.724362	0.0852203	1.89783e-17	3.56975e-16	2.70325e-10
cg24173182	chr17	2057991	2057993	HIC1;HIC1	Body;Body	0.47055	0.0734223	1.46659e-10	7.71618e-10	0.00058432
cg00911794	chr17	2058837	2058839	HIC1;HIC1	3'UTR;3'UTR	0.574828	0.064447	4.68813e-19	1.18982e-17	9.01013e-12
cg23621097	chr17	2058941	2058943	HIC1;HIC1	3'UTR;3'UTR	0.537081	0.0616516	2.99745e-18	6.54603e-17	4.95708e-11
cg20682981	chr17	2059332	2059334	HIC1;HIC1	3'UTR;3'UTR	0.747061	0.11576	1.09274e-10	5.88552e-10	0.000445691
cg09712464	chr17	2724033	2724035			0.699514	0.116804	2.11387e-09	8.998e-09	0.00681388
cg05753553	chr17	2786191	2786193			0.586525	0.0651892	2.3138e-19	6.21818e-18	4.70882e-12
cg21915904	chr17	2926475	2926477	RAP1GAP2;RAP1GAP2	Body;Body	-0.53325	0.091858	6.43073e-09	3.00534e-08	0.0227584
cg03433699	chr17	7013606	7013608	RNASEK;C17orf49;C17orf49;C17orf49	Body;TSS1500;TSS1500;TSS1500	-0.704807	0.113345	5.02775e-10	2.91086e-09	0.0022043
cg16564940	chr17	7213990	7213992	DLG4;DLG4	Body;Body	0.629771	0.110287	1.128e-08	4.20597e-08	0.0318504
cg23878564	chr17	7384129	7384131	TNK1	Body	0.155152	0.0230075	1.54568e-11	9.73034e-11	7.36846e-05
cg22573230	chr17	7745952	7745954	DNAH2	Body	-0.582766	0.0880122	3.55763e-11	2.57373e-10	0.0001949
cg06975048	chr17	7922836	7922838	KCNAB3	3'UTR	0.645838	0.0994139	8.22352e-11	4.53065e-10	0.00034309
cg01154162	chr17	7997381	7997383			0.483303	0.0856081	1.64677e-08	5.9597e-08	0.0451308
cg19703023	chr17	8420591	8420593			-0.517344	0.0883283	4.71125e-09	2.26006e-08	0.0171146
cg09975715	chr17	8475731	8475733	MYH10	3'UTR	0.496075	0.0738658	1.86922e-11	1.15898e-10	8.7766e-05
cg07687574	chr17	8941263	8941265	PIK3R5;PIK3R5;PIK3R5;PIK3R5;PIK3R5	5'UTR;5'UTR;5'UTR;5'UTR;5'UTR	-0.913107	0.118523	1.31794e-14	1.85483e-13	1.4046e-07
cg11422009	chr17	17418447	17418449			0.366848	0.0611371	1.96817e-09	8.42536e-09	0.00638024
cg00303773	chr17	17849260	17849262	TOM1L2;TOM1L2;TOM1L2;TOM1L2;TOM1L2;TOM1L2	Body;Body;Body;Body;Body;Body	-0.324676	0.0549515	3.45413e-09	1.70077e-08	0.0128793
cg17370412	chr17	20276832	20276834	CYTSB;CYTSB	Body;Body	0.631631	0.0938424	1.6877e-11	1.05501e-10	7.98924e-05
cg08473752	chr17	28190030	28190032	NLK	Body	0.735706	0.106817	5.67683e-12	3.8715e-11	2.93176e-05
cg09519959	chr17	28643897	28643899	KIAA0100	Body	-0.366596	0.061464	2.45538e-09	1.24416e-08	0.00942162
cg05668853	chr17	28717150	28717152	RAB34;RAB34;RAB34;RAB34;RAB34;RAB34;RAB34	Body;Body;Body;Body;Body;Body;Body	-0.568168	0.0947792	2.0392e-09	1.04953e-08	0.00794773
cg25323554	chr17	28808238	28808240	C17orf63;C17orf63	5'UTR;5'UTR	-0.661649	0.10628	4.79943e-10	2.78955e-09	0.00211243
cg20480274	chr17	28986106	28986108	SEZ6;SEZ6	Body;Body	0.295712	0.0414619	9.88277e-13	7.75226e-12	5.87052e-06
cg00860225	chr17	28986138	28986140	SEZ6;SEZ6	Body;Body	0.591857	0.0833213	1.21798e-12	9.39549e-12	7.11489e-06
cg16968985	chr17	28986235	28986237	SEZ6;SEZ6	Body;Body	0.508329	0.0717445	1.38772e-12	1.05935e-11	8.02213e-06
cg20619808	chr17	28986480	28986482	SEZ6;SEZ6	Body;Body	0.452254	0.0767749	3.84694e-09	1.56169e-08	0.0118261
cg05583717	chr17	29722593	29722595	SSH2;SSH2;SSH2;SSH2	Body;Body;Body;Body	0.5617	0.0961568	5.17319e-09	2.05146e-08	0.015535
cg15133043	chr17	31078649	31078651			0.501535	0.0752328	2.62073e-11	1.5817e-10	0.000119777
cg00819417	chr17	31371897	31371899	NF1;NF1	Body;Body	-0.489471	0.0842634	6.29121e-09	2.94556e-08	0.0223057
cg13515834	chr17	34171617	34171619	LOC101927239	Body	0.888244	0.119463	1.04319e-13	9.80067e-13	7.42171e-07
cg15939920	chr17	37100449	37100451	ACACA;ACACA;ACACA;ACACA;ACACA	Body;Body;Body;Body;Body	1.18814	0.187097	2.14718e-10	1.09594e-09	0.00082992
cg07660627	chr17	37125047	37125049	ACACA;ACACA;ACACA;ACACA;ACACA	Body;Body;Body;Body;Body	0.385398	0.053414	5.38182e-13	4.43238e-12	3.35649e-06
cg02780210	chr17	39576436	39576438			0.543554	0.090868	2.20693e-09	9.36212e-09	0.00708962
cg19758448	chr17	39672042	39672044	PGAP3	3'UTR	0.465662	0.0697431	2.44184e-11	1.48208e-10	0.000112233
cg19572487	chr17	40319771	40319773	RARA;RARA;RARA	5'UTR;5'UTR;5'UTR	-1.18964	0.0776727	5.96956e-53	1.44042e-48	1.09078e-42
cg17739917	chr17	40321319	40321321	RARA;RARA;RARA	5'UTR;5'UTR;5'UTR	-1.10896	0.0704623	8.2559e-56	3.47022e-51	2.62788e-45
cg27453606	chr17	40341845	40341847	RARA;RARA;RARA;RARA	TSS1500;Body;Body;Body	0.496576	0.08607	7.95352e-09	3.04859e-08	0.0230859
cg17282301	chr17	40342329	40342331	RARA-AS1;RARA;RARA;RARA;RARA;RARA	Body;5'UTR;1stExon;Body;Body;Body	0.335258	0.0453707	1.47589e-13	1.34849e-12	1.02116e-06
cg10211874	chr17	40342563	40342565	RARA-AS1;RARA;RARA;RARA;RARA;RARA	Body;5'UTR;1stExon;Body;Body;Body	0.487138	0.0774173	3.12659e-10	1.54886e-09	0.0011729
cg05824218	chr17	40342843	40342845	RARA;RARA;RARA;RARA	1stExon;Body;Body;Body	1.04935	0.170827	8.11072e-10	3.72491e-09	0.00282074
cg10062919	chr17	40347549	40347551	RARA;RARA;RARA;RARA	Body;Body;Body;Body	-1.23018	0.192292	1.57997e-10	1.00827e-09	0.000763525
cg04956244	chr17	40355339	40355341	RARA;RARA;RARA;RARA	Body;Body;Body;Body	0.895362	0.157238	1.23869e-08	4.58471e-08	0.0347184
cg08946781	chr17	40576441	40576443			0.448931	0.0622158	5.36557e-13	4.42006e-12	3.34716e-06
cg26716902	chr17	42683901	42683903	CNTNAP1	Body	0.241175	0.0396758	1.21202e-09	5.3917e-09	0.00408295
cg12526894	chr17	43554452	43554454			0.391318	0.0620197	2.79792e-10	1.39834e-09	0.00105891
cg12904271	chr17	45392770	45392772			0.932578	0.141338	4.16174e-11	2.42078e-10	0.000183317
cg13628881	chr17	48102650	48102652	CBX1;CBX1	TSS1500;TSS1500	0.537224	0.0871599	7.10819e-10	3.29886e-09	0.00249811
cg19325791	chr17	48483320	48483322			0.541817	0.0957032	1.50114e-08	5.47249e-08	0.0414413
cg21901790	chr17	48522503	48522505			-0.729928	0.0945331	1.15052e-14	1.63785e-13	1.24029e-07
cg01324550	chr17	48598736	48598738	LOC404266;LOC404266;LOC404266;LOC404266;HOXB6;LOC404266	Body;Body;Body;Body;5'UTR;Body	-0.423027	0.0596722	1.34912e-12	1.28557e-11	9.73516e-06
cg15908709	chr17	48598852	48598854	LOC404266;LOC404266;LOC404266;LOC404266;HOXB6;LOC404266	Body;Body;Body;Body;5'UTR;Body	-0.428838	0.0612564	2.54671e-12	2.30031e-11	1.74195e-05
cg23669081	chr17	48607990	48607992	HOXB7	Body	0.139386	0.0217637	1.50868e-10	7.91977e-10	0.000599737
cg07547765	chr17	48608085	48608087	HOXB7	Body	0.20459	0.0313052	6.34676e-11	3.5696e-10	0.000270314
cg02775989	chr17	49388293	49388295			0.701172	0.0936651	7.10352e-14	6.88295e-13	5.21222e-07
cg09932507	chr17	49566047	49566049	LOC100288866	Body	0.95045	0.0939292	4.55992e-24	2.95554e-22	2.23813e-16
cg14129477	chr17	55344858	55344860			-0.381754	0.0557775	7.68839e-12	6.3276e-11	4.79168e-05
cg09589067	chr17	57518797	57518799	MSI2;MSI2	Body;Body	0.747636	0.107954	4.34428e-12	3.0268e-11	2.29209e-05
cg21668652	chr17	57672176	57672178	MSI2	Body	0.563365	0.0832031	1.2793e-11	8.17606e-11	6.19145e-05
cg04543901	chr17	65523664	65523666			-0.465813	0.0689407	1.41147e-11	1.10374e-10	8.35822e-05
cg23378941	chr17	66365837	66365839	PRKCA	Body	-0.37427	0.0624903	2.10803e-09	1.08193e-08	0.00819311
cg15212295	chr17	66714568	66714570	PRKCA	Body	-0.56724	0.0796401	1.05955e-12	1.03039e-11	7.80281e-06
cg16116425	chr17	66963915	66963917	CACNG4	TSS1500	0.324168	0.0534389	1.31019e-09	5.79253e-09	0.00438649
cg22963267	chr17	66964101	66964103	CACNG4	TSS1500	0.727753	0.100824	5.27455e-13	4.35106e-12	3.29491e-06
cg20697044	chr17	66975771	66975773	CACNG4	Body	0.76361	0.12441	8.36551e-10	3.8325e-09	0.00290222
cg03454312	chr17	73555703	73555705	SDK2	Body	0.605603	0.0989471	9.32976e-10	4.23741e-09	0.00320885
cg02186444	chr17	75124881	75124883	ARMC7	Body	0.672041	0.118512	1.42238e-08	5.20745e-08	0.0394343
cg07251887	chr17	75645728	75645730	LOC100130933;RECQL5	TSS1500;Body	-0.964344	0.130894	1.74001e-13	1.97026e-12	1.49201e-06
cg26138250	chr17	76248605	76248607			0.563503	0.0845564	2.66072e-11	1.6039e-10	0.000121458
cg02341119	chr17	76870396	76870398	MGAT5B	Body	0.668476	0.0966168	4.55388e-12	3.1609e-11	2.39364e-05
cg22040647	chr17	77435812	77435814	SEPT9;SEPT9;SEPT9;SEPT9;SEPT9;SEPT9;SEPT9	Body;Body;Body;Body;Body;Body;Body	-0.510474	0.0878936	6.32752e-09	2.96113e-08	0.0224236
cg11047325	chr17	78358852	78358854	SOCS3	Body	-0.335922	0.0487387	5.48967e-12	4.64801e-11	3.51978e-05
cg13343932	chr17	78358979	78358981	SOCS3;LOC101928674;LOC101928674	Body;TSS1500;TSS1500	-0.40612	0.0590173	5.92818e-12	4.98691e-11	3.77642e-05
cg10508317	chr17	78359064	78359066	SOCS3	Body	-0.573486	0.099915	9.48247e-09	4.28937e-08	0.0324819
cg00973876	chr17	79925408	79925410			-0.506246	0.0859897	3.926e-09	1.91242e-08	0.0144821
cg19151852	chr17	81980734	81980736	ASPSCR1;ASPSCR1;ASPSCR1	Body;Body;Body	0.421697	0.0709119	2.73488e-09	1.14063e-08	0.00863764
cg21325715	chr17	82339251	82339253			-0.723603	0.126873	1.17468e-08	5.21896e-08	0.0395214
cg21410853	chr17	82849653	82849655	TBCD	Body	0.571786	0.0955786	2.19922e-09	9.332e-09	0.00706681
cg00205076	chr18	683500	683502	ENOSF1;ENOSF1;ENOSF1	Body;Body;Body	0.450197	0.0766846	4.33784e-09	1.74432e-08	0.0132092
cg16264581	chr18	3061279	3061281			0.58914	0.103255	1.15866e-08	4.31116e-08	0.0326469
cg22675726	chr18	3179890	3179892	MYOM1;MYOM1	Body;Body	-0.458558	0.0566246	5.57696e-16	1.02467e-14	7.7595e-09
cg15024623	chr18	5444501	5444503	EPB41L3;EPB41L3;EPB41L3;EPB41L3	Body;Body;Body;Body	-0.362482	0.0594303	1.0655e-09	5.79136e-09	0.0043856
cg06459104	chr18	5456880	5456882	EPB41L3	Body	-0.28823	0.0464105	5.283e-10	3.04593e-09	0.00230658
cg06991118	chr18	9117349	9117351	NDUFV2	Body	-0.522636	0.082368	2.22228e-10	1.37804e-09	0.00104355
cg16498391	chr18	12421072	12421074	SLMO1;SLMO1	Body;Body	1.00042	0.150743	3.2093e-11	1.90587e-10	0.000144325
cg21702517	chr18	32553436	32553438			-0.43913	0.0721567	1.15921e-09	6.25624e-09	0.00473764
cg17805294	chr18	45828804	45828806	SIGLEC15	Body	-0.627556	0.0848948	1.4446e-13	1.66161e-12	1.25828e-06
cg05513069	chr18	46028342	46028344	PSTPIP2	Body	0.173302	0.0263315	4.65562e-11	2.68395e-10	0.000203246
cg21240131	chr18	46135500	46135502			0.415524	0.0558113	9.68267e-14	9.15143e-13	6.93006e-07
cg15871086	chr18	58859362	58859364			-0.524799	0.0781519	1.87927e-11	1.43456e-10	0.000108635
cg23484392	chr18	68798096	68798098	CCDC102B;CCDC102B;CCDC102B	5'UTR;1stExon;5'UTR	-0.639285	0.101735	3.30299e-10	1.98106e-09	0.00150019
cg00592046	chr18	72181338	72181340			-0.384562	0.0495614	8.53914e-15	1.24654e-13	9.43965e-08
cg07390844	chr18	75223955	75223957	TSHZ1;TSHZ1	5'UTR;Body	-0.713936	0.0977122	2.74163e-13	2.98776e-12	2.26253e-06
cg07573872	chr19	1126342	1126344	SBNO2;SBNO2	Body;Body	-0.446673	0.0641473	3.32536e-12	2.9369e-11	2.22402e-05
cg09834951	chr19	1265877	1265879			-1.57733	0.13873	5.91498e-30	1.64056e-27	1.24234e-21
cg00073090	chr19	1265879	1265881			-1.36668	0.135263	5.31327e-24	4.63568e-22	3.51045e-16
cg13078421	chr19	2624623	2624625	GNG7	5'UTR	0.557496	0.0969684	8.96405e-09	3.40362e-08	0.0257744
cg06587767	chr19	3691014	3691016	PIP5K1C;PIP5K1C;PIP5K1C	Body;Body;Body	-0.420133	0.0692145	1.27894e-09	6.84562e-09	0.00518396
cg14699734	chr19	5806152	5806154			0.526023	0.0934357	1.8043e-08	6.48292e-08	0.049093
cg24597159	chr19	7658459	7658461			0.574941	0.0987695	5.84829e-09	2.29679e-08	0.0173928
cg14074174	chr19	7921320	7921322	SNAPC2;SNAPC2	Body;Body	-0.865127	0.128837	1.88204e-11	1.4365e-10	0.000108781
cg08845333	chr19	10292726	10292728	ICAM5	Body	0.39796	0.0702645	1.48109e-08	5.40511e-08	0.0409311
cg03650189	chr19	10294406	10294408	ICAM5	Body	0.321386	0.0484457	3.26862e-11	1.93826e-10	0.000146778
cg15011409	chr19	10294549	10294551	ICAM5	Body	0.366515	0.0554426	3.82483e-11	2.23983e-10	0.000169615
cg19305903	chr19	11092362	11092364	LDLR;LDLR;LDLR;LDLR;LDLR	Body;Body;Body;Body;Body	-0.740203	0.0962715	1.48623e-14	2.0706e-13	1.56799e-07
cg26864028	chr19	11384303	11384305	EPOR;EPOR	1stExon;5'UTR	0.706115	0.122155	7.44959e-09	2.87024e-08	0.0217354
cg02415661	chr19	16197371	16197373	AP1M1;AP1M1	TSS1500;TSS1500	-0.57129	0.100477	1.30235e-08	5.73626e-08	0.0434387
cg17355668	chr19	16262028	16262030			-0.40052	0.067791	3.45942e-09	1.70315e-08	0.0128974
cg08260395	chr19	16719475	16719477	NWD1;NWD1	TSS1500;TSS1500	-0.296363	0.0504645	4.28741e-09	2.07308e-08	0.0156987
cg13208063	chr19	16719751	16719753	NWD1;NWD1	TSS1500;TSS1500	-0.484088	0.0853598	1.41844e-08	6.20298e-08	0.0469731
cg15845821	chr19	16719801	16719803	NWD1	TSS200	-0.499823	0.0837437	2.39474e-09	1.21599e-08	0.00920824
cg01649837	chr19	16719831	16719833	NWD1;NWD1	TSS200;TSS200	-0.475949	0.0700646	1.09818e-11	8.77087e-11	6.64188e-05
cg20249566	chr19	16719927	16719929	NWD1	TSS200	-0.445563	0.0574397	8.69217e-15	1.26698e-13	9.59444e-08
cg19784428	chr19	16719934	16719936	NWD1	TSS200	-0.408561	0.0587258	3.47345e-12	3.05646e-11	2.31455e-05
cg19344626	chr19	16719937	16719939	NWD1	TSS200	-0.368182	0.0473976	7.97716e-15	1.17121e-13	8.86915e-08
cg14712058	chr19	16877271	16877273	SIN3B	Body	-0.662687	0.0870761	2.7318e-14	3.61558e-13	2.73796e-07
cg13682152	chr19	16885374	16885376			-0.487419	0.0729722	2.39728e-11	1.79287e-10	0.000135768
cg21911711	chr19	16887856	16887858	F2RL3	TSS1500	-1.05046	0.0599156	8.11248e-69	4.25694e-63	3.22363e-57
cg03636183	chr19	16889773	16889775	F2RL3	Body	-1.37267	0.0650389	7.10586e-99	1.26912e-90	9.61058e-85
cg15159987	chr19	16893078	16893080	CPAMD8	3'UTR	-0.923179	0.13017	1.32066e-12	1.26071e-11	9.54694e-06
cg10765427	chr19	16894413	16894415	CPAMD8	Body	-1.31555	0.158459	1.02259e-16	2.16773e-15	1.64155e-09
cg11588903	chr19	17097682	17097684	MYO9B;MYO9B	5'UTR;5'UTR	-0.583088	0.0856947	1.01582e-11	8.16653e-11	6.18424e-05
cg23931381	chr19	18009037	18009039	ARRDC2;ARRDC2	Body;Body	-0.228873	0.0394471	6.55176e-09	3.05712e-08	0.0231505
cg08025679	chr19	29666403	29666405	PLEKHF1	5'UTR	-0.594575	0.0816217	3.22819e-13	3.46992e-12	2.62765e-06
cg03909289	chr19	29715907	29715909	C19orf12;C19orf12;C19orf12;C19orf12;C19orf12;C19orf12;C19orf12	TSS1500;TSS1500;TSS1500;TSS1500;TSS1500;TSS1500;TSS200	-0.47876	0.083134	8.46694e-09	3.86659e-08	0.0292804
cg05701235	chr19	35040492	35040494	HPN;HPN	TSS200;TSS200	0.377512	0.058512	1.10473e-10	5.94494e-10	0.00045019
cg11902728	chr19	35295676	35295678	MAG;MAG	Body;Body	0.758723	0.114017	2.84346e-11	1.705e-10	0.000129114
cg17096126	chr19	35295716	35295718	MAG;MAG;MAG	Body;Body;Body	0.912377	0.114142	1.31322e-15	1.75445e-14	1.32859e-08
cg00286125	chr19	35756004	35756006	HSPB6	Body	0.444711	0.0703694	2.62135e-10	1.3169e-09	0.000997244
cg22522066	chr19	38264085	38264087	SPINT2;SPINT2	TSS1500;TSS1500	0.671177	0.118663	1.54779e-08	5.62893e-08	0.042626
cg24958408	chr19	38686761	38686763	ACTN4	Body	0.409889	0.0668975	8.94873e-10	4.07783e-09	0.003088
cg15393221	chr19	40413577	40413579	PRX;PRX	TSS1500;TSS1500	0.71534	0.11511	5.15164e-10	2.45274e-09	0.00185738
cg22006825	chr19	41265865	41265867	HNRNPUL1;HNRNPUL1	Body;5'UTR	-0.845381	0.147333	9.58601e-09	4.33225e-08	0.0328066
cg14036830	chr19	41999054	41999056	GRIK5	Body	0.166433	0.0232234	7.6862e-13	6.15192e-12	4.65864e-06
cg26746936	chr19	41999239	41999241	GRIK5	Body	0.199653	0.0264578	4.485e-14	4.50934e-13	3.41477e-07
cg08955995	chr19	41999259	41999261	GRIK5	Body	0.39811	0.0546196	3.1276e-13	2.69045e-12	2.03739e-06
cg02517189	chr19	42049201	42049203	GRIK5;GRIK5	Body;Body	0.463106	0.069081	2.03048e-11	1.25069e-10	9.47102e-05
cg17933224	chr19	42270177	42270179			-0.480328	0.0757843	2.32611e-10	1.4369e-09	0.00108812
cg15014458	chr19	43465657	43465659	LYPD3;LYPD3	1stExon;5'UTR	0.382582	0.0617727	5.88874e-10	2.77407e-09	0.00210071
cg11519583	chr19	43789289	43789291			0.449346	0.0707264	2.10753e-10	1.0773e-09	0.000815804
cg26470501	chr19	44749697	44749699	BCL3	Body	-0.650834	0.0996518	6.52956e-11	4.48843e-10	0.000339894
cg07924081	chr19	45395633	45395635	PPP1R13L;PPP1R13L	Body;Body	0.752133	0.119961	3.6145e-10	1.77004e-09	0.00134039
cg21570209	chr19	45864728	45864730	FOXA3;SYMPK	Body;TSS1500	-0.3223	0.0485017	3.02955e-11	2.22154e-10	0.000168229
cg12068280	chr19	46301270	46301272	HIF3A;HIF3A	5'UTR;Body	0.551441	0.097468	1.53442e-08	5.58415e-08	0.0422869
cg25806524	chr19	46495528	46495530	PNMAL2;PNMAL2;PPP5D1	1stExon;5'UTR;Body	0.497466	0.0765999	8.33995e-11	4.58965e-10	0.000347558
cg23716779	chr19	46495532	46495534	PNMAL2;PNMAL2;PPP5D1	1stExon;5'UTR;Body	0.530065	0.0731383	4.24743e-13	3.56516e-12	2.69977e-06
cg03969996	chr19	46495797	46495799	PNMAL2;PNMAL2	1stExon;5'UTR	0.487149	0.0595289	2.75952e-16	4.1811e-15	3.16621e-09
cg16617301	chr19	46495851	46495853	PNMAL2;PNMAL2	1stExon;5'UTR	0.598809	0.0789906	3.43527e-14	3.52876e-13	2.67221e-07
cg24718465	chr19	46495860	46495862	PNMAL2;PNMAL2	1stExon;5'UTR	0.426029	0.0563467	4.00429e-14	4.06289e-13	3.07669e-07
cg11410682	chr19	46495966	46495968	PNMAL2	TSS200	0.28987	0.040367	6.92691e-13	5.59061e-12	4.23358e-06
cg18709349	chr19	46496016	46496018	PNMAL2	TSS200	0.306457	0.0395116	8.75691e-15	1.00408e-13	7.60358e-08
cg04689048	chr19	46496031	46496033	PNMAL2	TSS200	0.604725	0.0856411	1.65123e-12	1.24308e-11	9.41344e-06
cg04255201	chr19	46496049	46496051	PNMAL2	TSS200	0.697613	0.0931089	6.76053e-14	6.57671e-13	4.98032e-07
cg01406381	chr19	46785005	46785007	SLC1A5;SLC1A5;SLC1A5	TSS200;Body;5'UTR	-0.425573	0.0668881	1.98533e-10	1.24284e-09	0.000941161
cg15114651	chr19	46786152	46786154	SLC1A5;SLC1A5;SLC1A5	TSS1500;Body;5'UTR	-1.13013	0.180567	3.87964e-10	2.29565e-09	0.00173842
cg07626482	chr19	46786245	46786247	SLC1A5;SLC1A5;SLC1A5	TSS1500;Body;5'UTR	-0.851034	0.117993	5.4905e-13	5.64342e-12	4.27357e-06
cg03359362	chr19	46786353	46786355	SLC1A5;SLC1A5;SLC1A5	TSS1500;Body;5'UTR	-0.575611	0.0983079	4.76463e-09	2.2835e-08	0.0172922
cg15404535	chr19	46963342	46963344	ARHGAP35	Body	-0.53814	0.0848625	2.27815e-10	1.40975e-09	0.00106755
cg26902742	chr19	47190649	47190651	SAE1;SAE1;SAE1;SAE1	Body;Body;Body;Body	-0.592782	0.101304	4.87088e-09	2.3301e-08	0.0176451
cg21745165	chr19	48816189	48816191	HSD17B14	Body	-0.665472	0.0999902	2.82578e-11	2.08429e-10	0.000157836
cg03707168	chr19	48875869	48875871	PPP1R15A	Body	-0.700018	0.0703909	2.65904e-23	2.02523e-21	1.53364e-15
cg22832557	chr19	52492829	52492831	ZNF578	5'UTR	0.287625	0.0442161	7.76992e-11	4.30014e-10	0.000325635
cg05387815	chr19	52492997	52492999	ZNF578	5'UTR	0.432087	0.0650443	3.07445e-11	1.83205e-10	0.000138735
cg15235999	chr19	52493098	52493100	ZNF578	5'UTR	0.388619	0.0510731	2.76089e-14	2.8863e-13	2.1857e-07
cg12157673	chr19	52493363	52493365	ZNF578	5'UTR	0.418069	0.0500956	7.09538e-17	1.19968e-15	9.0848e-10
cg08153621	chr19	53058187	53058189			0.504558	0.070786	1.0189e-12	7.97293e-12	6.03763e-06
cg08233235	chr19	55387358	55387360	RPL28;RPL28;RPL28;RPL28	Body;Body;Body;3'UTR	-0.548506	0.088978	7.07006e-10	3.97763e-09	0.00301212
cg00298065	chr19	58204209	58204211	ZNF274;ZNF274;ZNF274	Body;Body;5'UTR	0.319979	0.0530747	1.65144e-09	7.16845e-09	0.00542842
cg00184372	chr2	854673	854675	LINC01115;LINC01115	Body;Body	0.384407	0.0650796	3.48982e-09	1.42768e-08	0.0108113
cg08959878	chr2	2706493	2706495			0.87652	0.102188	9.6919e-18	1.92483e-16	1.45761e-10
cg02372435	chr2	2846331	2846333			0.738138	0.118481	4.66355e-10	2.23799e-09	0.00169475
cg23079012	chr2	8203579	8203581			-0.397588	0.0248142	8.88572e-58	5.4726e-53	4.14421e-47
cg14093127	chr2	8574286	8574288			-0.258563	0.0349477	1.37644e-13	1.58967e-12	1.2038e-06
cg00247870	chr2	9699635	9699637			0.805939	0.131727	9.46036e-10	4.29199e-09	0.00325018
cg08035323	chr2	9703395	9703397			0.553251	0.0575504	7.02406e-22	3.022e-20	2.28846e-14
cg14792781	chr2	9976114	9976116	GRHL1	Body	-0.562076	0.0889196	2.59592e-10	1.58884e-09	0.00120317
cg03105831	chr2	9993902	9993904	GRHL1	Body	-0.718205	0.113438	2.43166e-10	1.49651e-09	0.00113325
cg02841972	chr2	10036023	10036025			-0.623877	0.0949859	5.09621e-11	3.57696e-10	0.000270871
cg05930965	chr2	12798141	12798143			0.578935	0.0839003	5.19003e-12	3.56498e-11	2.69964e-05
cg17953136	chr2	20032815	20032817	LAPTM4A	3'UTR	0.733937	0.120186	1.01713e-09	4.58808e-09	0.0034744
cg21385305	chr2	23490082	23490084	KLHL29	5'UTR	-0.327263	0.0559875	5.05706e-09	2.41155e-08	0.0182619
cg15150970	chr2	25250659	25250661	DNMT3A;DNMT3A;DNMT3A	Body;Body;Body	0.753286	0.124328	1.37103e-09	6.03973e-09	0.00457368
cg23401251	chr2	27461037	27461039	IFT172	Body	0.649687	0.0932574	3.24703e-12	2.31562e-11	1.75354e-05
cg02162897	chr2	38073393	38073395	CYP1B1	Body	0.250798	0.0403279	5.00416e-10	2.38803e-09	0.00180837
cg20408276	chr2	38073442	38073444	CYP1B1	Body	0.30225	0.0372698	5.07096e-16	7.31514e-15	5.53951e-09
cg00565882	chr2	38073563	38073565	CYP1B1	Body	0.436128	0.0657237	3.22807e-11	1.91612e-10	0.000145102
cg06264984	chr2	38073741	38073743	CYP1B1	Body	0.508982	0.0765652	2.97717e-11	1.77864e-10	0.00013469
cg10934718	chr2	39439916	39439918	LOC728730	Body	-0.65002	0.0937657	4.13795e-12	3.58791e-11	2.71701e-05
cg01083910	chr2	47310573	47310575	LOC101927043;LOC101927043	Body;Body	0.624848	0.109514	1.15895e-08	4.31215e-08	0.0326545
cg06299644	chr2	54459065	54459067	SPTBN1	5'UTR	-0.702243	0.107494	6.45287e-11	4.44013e-10	0.000336236
cg08662964	chr2	54600447	54600449	SPTBN1;SPTBN1	Body;Body	0.484273	0.0843229	9.29682e-09	3.51982e-08	0.0266544
cg07811302	chr2	54953438	54953440	EML6	Body	-0.471286	0.0706367	2.52404e-11	1.87951e-10	0.000142329
cg05307394	chr2	62383956	62383958			-0.450311	0.0789149	1.15473e-08	5.13772e-08	0.0389062
cg26673040	chr2	66930060	66930062	LOC101060019	Body	-0.52527	0.0705575	9.72603e-14	1.15662e-12	8.75873e-07
cg06635952	chr2	69798736	69798738	ANXA4	Body	0.989764	0.0952874	2.83729e-25	2.30589e-23	1.74617e-17
cg03178303	chr2	69798878	69798880	ANXA4	Body	0.872787	0.125853	4.06354e-12	2.84637e-11	2.15546e-05
cg24230340	chr2	74530952	74530954	HTRA2;HTRA2;AUP1	Body;Body;TSS1500	-0.445797	0.0749011	2.65195e-09	1.3351e-08	0.0101102
cg14377032	chr2	74531108	74531110	AUP1;AUP1;AUP1;HTRA2;HTRA2;HTRA2	TSS1500;TSS1500;TSS1500;Body;Body;ExonBnd	-0.619043	0.086079	6.40503e-13	6.49854e-12	4.92112e-06
cg11412468	chr2	84206280	84206282			0.721234	0.106162	1.09268e-11	7.07188e-11	5.35529e-05
cg03963219	chr2	84482022	84482024			0.514276	0.0899796	1.094e-08	4.08907e-08	0.0309651
cg26337070	chr2	85772749	85772751	ATOH8	Body	-0.455077	0.0562028	5.63129e-16	1.03381e-14	7.8287e-09
cg13294852	chr2	102055667	102055669			-0.405974	0.0522792	8.13302e-15	1.19214e-13	9.0277e-08
cg08714510	chr2	106139024	106139026	UXS1;UXS1;UXS1;UXS1	TSS200;Body;Body;Body	-0.40971	0.0656099	4.24781e-10	2.49441e-09	0.00188894
cg06888756	chr2	106139030	106139032	UXS1;UXS1;UXS1;UXS1	TSS200;Body;Body;Body	-0.415054	0.0648514	1.55296e-10	9.92468e-10	0.000751562
cg19501858	chr2	106876712	106876714	ST6GAL2;ST6GAL2;ST6GAL2	5'UTR;5'UTR;5'UTR	0.496475	0.0813997	1.06584e-09	4.79001e-09	0.00362731
cg26671366	chr2	108989358	108989360	EDAR;EDAR	1stExon;5'UTR	0.638483	0.108891	4.53246e-09	1.81626e-08	0.013754
cg20552513	chr2	111632693	111632695			0.402088	0.0671682	2.1469e-09	9.12739e-09	0.00691186
cg26703507	chr2	112647083	112647085	SLC20A1	Body	-0.500028	0.0834436	2.06752e-09	1.06287e-08	0.00804877
cg00656630	chr2	120254446	120254448	RALB	5'UTR	-0.535735	0.0822253	7.24702e-11	4.93811e-10	0.000373947
cg13681954	chr2	121898725	121898727			-0.438482	0.0759004	7.60119e-09	3.50282e-08	0.0265256
cg01444574	chr2	127859753	127859755			0.511732	0.0856347	2.29021e-09	9.68695e-09	0.00733559
cg05697134	chr2	127860138	127860140			0.512534	0.0898238	1.15669e-08	4.30442e-08	0.0325959
cg19375644	chr2	127860217	127860219			0.806302	0.120826	2.50202e-11	1.51566e-10	0.000114775
cg23025288	chr2	128521149	128521151			-0.558032	0.0866371	1.18666e-10	7.75726e-10	0.000587431
cg04560781	chr2	128754004	128754006			0.701929	0.11862	3.26947e-09	1.34446e-08	0.0101811
cg00216055	chr2	136131678	136131680			0.379961	0.0659775	8.46413e-09	3.2284e-08	0.0244476
cg03352182	chr2	136205730	136205732			0.486111	0.0848703	1.01801e-08	3.82673e-08	0.0289785
cg22888990	chr2	142682592	142682594			0.433554	0.0626277	4.43053e-12	3.08204e-11	2.33393e-05
cg05330314	chr2	143435274	143435276	ARHGAP15	Body	-0.275556	0.0467594	3.79088e-09	1.85205e-08	0.0140249
cg18826637	chr2	144359065	144359067			-0.455997	0.043316	6.47216e-26	8.1905e-24	6.20239e-18
cg00602811	chr2	144520996	144520998	ZEB2;ZEB2;ZEB2	TSS1500;TSS1500;TSS1500	-0.597	0.099931	2.31326e-09	1.17803e-08	0.00892084
cg16267679	chr2	144521047	144521049	LINC01412;ZEB2;ZEB2;ZEB2	TSS1500;TSS1500;TSS1500;TSS1500	-0.58626	0.0823008	1.0531e-12	1.02465e-11	7.75935e-06
cg03764753	chr2	151306640	151306642			-0.350936	0.0460582	2.54864e-14	3.39295e-13	2.56937e-07
cg09906382	chr2	156327903	156327905	NR4A2	Body	0.338727	0.057856	4.78004e-09	1.90744e-08	0.0144444
cg05135521	chr2	160331823	160331825	RBMS1;RBMS1	Body;Body	-0.363872	0.0573908	2.29395e-10	1.41869e-09	0.00107433
cg19965693	chr2	162319232	162319234	IFIH1	TSS1500	-0.632003	0.0825916	1.97646e-14	2.6882e-13	2.03569e-07
cg22872396	chr2	166366162	166366164	SCN9A	5'UTR	-0.321484	0.0432074	1.00317e-13	1.18987e-12	9.01048e-07
cg05331214	chr2	166487263	166487265	SCN7A	TSS1500	-0.5407	0.0746025	4.2375e-13	4.45161e-12	3.37105e-06
cg18683711	chr2	167509758	167509760			-0.756041	0.117404	1.19758e-10	7.82265e-10	0.000592382
cg19288676	chr2	167509852	167509854			-0.492369	0.0862794	1.15196e-08	5.12643e-08	0.0388207
cg22396171	chr2	168781160	168781162	CERS6-AS1;CERS6-AS1	Body;Body	-0.350818	0.0597026	4.20088e-09	2.03473e-08	0.0154083
cg20801278	chr2	169397815	169397817			0.522051	0.0834631	3.97852e-10	1.9335e-09	0.00146417
cg11925877	chr2	173119604	173119606	ZAK;ZAK	Body;Body	-0.389966	0.0670689	6.08467e-09	2.85685e-08	0.021634
cg26271591	chr2	177261227	177261229	NFE2L2;NFE2L2;NFE2L2	Body;5'UTR;5'UTR	-0.553614	0.0733162	4.31773e-14	5.49833e-13	4.1637e-07
cg13547053	chr2	178320136	178320138	OSBPL6;OSBPL6	TSS200;Body	0.50845	0.0778991	6.70808e-11	3.7562e-10	0.000284445
cg14548018	chr2	184340093	184340095			-0.345506	0.0601487	9.23635e-09	4.18727e-08	0.0317088
cg20420933	chr2	187169603	187169605			-0.679384	0.102476	3.36441e-11	2.44541e-10	0.000185183
cg25896883	chr2	189407943	189407945			-0.398779	0.0648236	7.66318e-10	4.28222e-09	0.00324278
cg15636519	chr2	191029691	191029693	STAT4	3'UTR	-0.402248	0.0634711	2.33521e-10	1.44205e-09	0.00109201
cg02514318	chr2	196336458	196336460	HECW2	Body	-0.446031	0.0747638	2.43325e-09	1.23388e-08	0.00934379
cg05067754	chr2	197870051	197870053	PLCL1	Body	0.557488	0.0856926	7.73468e-11	4.28219e-10	0.000324275
cg07791547	chr2	198877492	198877494			-0.522689	0.077534	1.56852e-11	1.2157e-10	9.20609e-05
cg15344028	chr2	203936786	203936788	ICOS;ICOS	5'UTR;1stExon	-0.396903	0.0591658	1.96876e-11	1.497e-10	0.000113363
cg21443659	chr2	216880997	216880999			-0.47916	0.0745257	1.28063e-10	8.31808e-10	0.0006299
cg04444204	chr2	217105939	217105941			-0.35652	0.0624744	1.15213e-08	5.12709e-08	0.0388257
cg17511968	chr2	218856441	218856443			0.346073	0.0601857	8.9199e-09	3.38818e-08	0.0256575
cg06795233	chr2	218872669	218872671	WNT6	Body	0.335518	0.0503756	2.7323e-11	1.64356e-10	0.000124462
cg22587479	chr2	218873503	218873505	WNT6	Body	0.220017	0.0331761	3.31632e-11	1.96428e-10	0.000148748
cg00011225	chr2	218873591	218873593	WNT6	Body	0.218628	0.0293815	9.99211e-14	9.42005e-13	7.13349e-07
cg14639163	chr2	218873806	218873808	WNT6	Body	0.505748	0.06158	2.15985e-16	3.33788e-15	2.52766e-09
cg13903421	chr2	218873991	218873993	WNT6	3'UTR	0.360178	0.0432861	8.73329e-17	1.45205e-15	1.09959e-09
cg25242471	chr2	218874009	218874011	WNT6	3'UTR	0.318414	0.0376224	2.59682e-17	4.76225e-16	3.60629e-10
cg14530338	chr2	218953632	218953634			0.451861	0.0767782	3.97384e-09	1.60907e-08	0.0121849
cg25614265	chr2	223059734	223059736			-0.280493	0.037038	3.64399e-14	4.70718e-13	3.56459e-07
cg14254999	chr2	230925813	230925815	GPR55	TSS1500	-0.509082	0.0733134	3.81379e-12	3.32963e-11	2.52142e-05
cg26202327	chr2	232328440	232328442	DIS3L2;DIS3L2;DIS3L2;DIS3L2	Body;Body;Body;Body	-1.00897	0.133195	3.58884e-14	4.6419e-13	3.51516e-07
cg11258956	chr2	232350864	232350866			-0.579642	0.0814945	1.13839e-12	1.10039e-11	8.33289e-06
cg19654061	chr2	232378687	232378689	ALPP;ALPP	1stExon;5'UTR	-0.503161	0.0694865	4.44951e-13	4.65515e-12	3.52519e-06
cg23667432	chr2	232379728	232379730	ALPP	Body	-0.728342	0.0964681	4.34987e-14	5.53579e-13	4.19207e-07
cg12956751	chr2	232382211	232382213	ALPP	3'UTR	-1.13284	0.106198	1.449e-26	2.08051e-24	1.5755e-18
cg27241845	chr2	232385659	232385661			-0.629143	0.0715334	1.42933e-18	4.34345e-17	3.28914e-11
cg18007737	chr2	232400448	232400450			-0.442568	0.0686515	1.14393e-10	7.50105e-10	0.000568029
cg17087741	chr2	232418299	232418301			-0.821155	0.0411167	9.78165e-89	2.44593e-81	1.85222e-75
cg03329539	chr2	232418618	232418620			-1.32191	0.104292	8.12629e-37	8.54722e-34	6.47252e-28
cg06644428	chr2	232419401	232419403			-0.475755	0.041681	3.55223e-30	1.02854e-27	7.78881e-22
cg21566642	chr2	232419950	232419952			-1.17023	0.0596366	9.89441e-86	1.38139e-78	1.04608e-72
cg01940273	chr2	232420223	232420225			-1.44277	0.0877902	1.08751e-60	1.17874e-55	8.92618e-50
cg25957688	chr2	232421579	232421581			-0.412853	0.0521152	2.33846e-15	3.80746e-14	2.88326e-08
cg13904006	chr2	234950670	234950672	SH3BP4	TSS1500	-0.309042	0.0538195	9.34513e-09	4.23242e-08	0.0320507
cg04774679	chr2	235793525	235793527	AGAP1;AGAP1;AGAP1	Body;Body;Body	0.369468	0.0627386	3.88549e-09	1.5761e-08	0.0119352
cg07425963	chr2	237513270	237513272	MLPH;MLPH;MLPH;MLPH;MLPH	Body;Body;Body;Body;Body	-0.660995	0.0968974	9.00327e-12	7.31193e-11	5.53708e-05
cg12912690	chr2	238288815	238288817	PER2	TSS1500	0.251782	0.0446331	1.68909e-08	6.10065e-08	0.0461981
cg25569341	chr2	239280284	239280286	HDAC4	Body	-0.232881	0.0376572	6.2401e-10	3.54774e-09	0.00268658
cg26707709	chr2	241036338	241036340	SNED1	Body	0.245009	0.0405365	1.50196e-09	6.56883e-09	0.00497435
cg22635676	chr2	241036553	241036555	SNED1	Body	0.107982	0.0172114	3.52217e-10	1.72837e-09	0.00130884
cg26718213	chr2	241036662	241036664	SNED1	Body	0.235503	0.0401751	4.57553e-09	1.83215e-08	0.0138743
cg12603554	chr20	299331	299333	ZCCHC3;ZCCHC3	3'UTR;1stExon	-0.685397	0.113708	1.66308e-09	8.7074e-09	0.00659382
cg09224452	chr20	595749	595751			0.443266	0.0674607	5.00699e-11	2.86981e-10	0.000217321
cg19037007	chr20	761153	761155	C20orf54	Body	0.286206	0.0474918	1.67631e-09	7.26783e-09	0.00550368
cg08832418	chr20	2654119	2654121	SNORA51;SNORD110;NOP56;NOP56	TSS1500;TSS200;Body;Body	-0.627484	0.100197	3.78905e-10	2.2465e-09	0.0017012
cg05205351	chr20	2654128	2654130	NOP56;SNORD110;NOP56;SNORA51	Body;TSS200;Body;TSS1500	-0.663278	0.113751	5.51117e-09	2.60919e-08	0.0197585
cg14171928	chr20	3106712	3106714	UBOX5-AS1	TSS200	0.637074	0.101821	3.92931e-10	1.91148e-09	0.0014475
cg11651896	chr20	4563755	4563757			0.308411	0.0455042	1.22161e-11	7.83616e-11	5.93406e-05
cg18105732	chr20	12207950	12207952			-0.70504	0.113409	5.0734e-10	2.93506e-09	0.00222262
cg11436113	chr20	19210500	19210502			-0.895479	0.112157	1.41445e-15	2.40271e-14	1.81949e-08
cg16201146	chr20	19210881	19210883			-0.711349	0.0907393	4.52394e-15	6.96731e-14	5.27611e-08
cg06421013	chr20	19213498	19213500	SLC24A3	Body	-0.519256	0.0671485	1.05085e-14	1.50743e-13	1.14153e-07
cg07045119	chr20	19213895	19213897	SLC24A3	Body	-0.455424	0.0744069	9.31537e-10	5.12073e-09	0.00387776
cg12194346	chr20	23457754	23457756			0.824127	0.10859	3.21538e-14	3.32049e-13	2.5145e-07
cg06049452	chr20	33844267	33844269	CHMP4B	Body	-0.758163	0.116455	7.49855e-11	5.09486e-10	0.000385816
cg13531599	chr20	43959717	43959719	TOX2;TOX2;TOX2;TOX2	Body;5'UTR;5'UTR;Body	0.604952	0.104213	6.43833e-09	2.50938e-08	0.0190027
cg15733165	chr20	46237299	46237301	CDH22	Body	0.485448	0.0815588	2.6468e-09	1.10677e-08	0.00838116
cg05445320	chr20	47356991	47356993	ZMYND8;ZMYND8;ZMYND8;ZMYND8;ZMYND8;ZMYND8;ZMYND8;ZMYND8;ZMYND8;ZMYND8;ZMYND8;ZMYND8;ZMYND8;ZMYND8;ZMYND8;ZMYND8;ZMYND8;ZMYND8	TSS200;TSS200;TSS200;TSS200;TSS200;TSS200;TSS200;TSS200;TSS200;TSS200;TSS200;TSS200;TSS200;TSS200;TSS200;TSS200;TSS200;TSS200	-0.481785	0.0807605	2.43727e-09	1.23575e-08	0.00935794
cg12303084	chr20	47356996	47356998	ZMYND8;ZMYND8;ZMYND8	TSS1500;TSS1500;TSS1500	-0.629666	0.0913385	5.43328e-12	4.60426e-11	3.48665e-05
cg25530474	chr20	47365314	47365316			1.02769	0.168798	1.14096e-09	5.09996e-09	0.00386203
cg01756827	chr20	49307252	49307254			0.398286	0.0677052	4.0376e-09	1.63283e-08	0.0123649
cg24797066	chr20	49790546	49790548			-1.91163	0.150402	5.19772e-37	5.67697e-34	4.29898e-28
cg02554627	chr20	50576076	50576078	PTPN1;PTPN1	Body;Body	0.547083	0.0952718	9.33781e-09	3.53412e-08	0.0267627
cg07339236	chr20	51695950	51695952	ATP9A	Body	-0.755306	0.0836645	1.75159e-19	6.35382e-18	4.81153e-12
cg09765747	chr20	52242307	52242309			-0.434018	0.0699525	5.48806e-10	3.15404e-09	0.00238845
cg06062640	chr20	53656412	53656414			-0.569838	0.0965445	3.58387e-09	1.75919e-08	0.0133218
cg00592995	chr20	57621311	57621313	ZBP1;ZBP1;ZBP1;ZBP1	TSS1500;TSS1500;TSS1500;TSS1500	0.838119	0.109815	2.309e-14	2.44884e-13	1.85442e-07
cg03227037	chr20	63580874	63580876			0.75458	0.0974322	9.58316e-15	1.09088e-13	8.26083e-08
cg19764841	chr20	63737211	63737213	LIME1;LIME1;LIME1	5'UTR;5'UTR;5'UTR	0.852367	0.138388	7.30834e-10	3.38427e-09	0.0025628
cg03322922	chr20	63977895	63977897	SAMD10	Body	-0.569971	0.100137	1.25613e-08	5.54951e-08	0.0420246
cg16033864	chr21	15121755	15121757			-0.826105	0.144488	1.08125e-08	4.83742e-08	0.0366321
cg11939713	chr21	15140770	15140772			-0.55783	0.0856094	7.22113e-11	4.92195e-10	0.000372722
cg03877706	chr21	21200312	21200314	NCAM2	Body	-0.269847	0.029838	1.51385e-19	5.55942e-18	4.20996e-12
cg25970929	chr21	25561207	25561209	MIR155HG	TSS1500	-0.41622	0.0712293	5.11505e-09	2.43687e-08	0.0184536
cg24855498	chr21	25561537	25561539	MIR155HG	TSS1500	-0.337257	0.0542599	5.11334e-10	2.95622e-09	0.00223864
cg00871610	chr21	35720713	35720715	MIR802	Body	-0.586059	0.0921022	1.97679e-10	1.23794e-09	0.000937452
cg12919873	chr21	37557512	37557514			-0.618766	0.064869	1.44645e-21	7.86378e-20	5.95497e-14
cg27471246	chr21	38404511	38404513	ERG;ERG;ERG;ERG	Body;Body;Body;Body	0.751811	0.121534	6.17124e-10	2.89635e-09	0.0021933
cg19240869	chr21	38768858	38768860	LINC00114;LINC00114	Body;Body	-0.50009	0.0720847	3.99027e-12	3.47047e-11	2.62807e-05
cg06595162	chr21	38769115	38769117	NCRNA00114;NCRNA00114	Body;TSS200	-0.588453	0.0946189	4.99742e-10	2.89477e-09	0.00219211
cg02582922	chr21	38803345	38803347			-0.350349	0.0525943	2.71345e-11	2.00828e-10	0.00015208
cg04284610	chr21	38809633	38809635	ETS2;ETS2	5'UTR;Body	-0.423266	0.0708074	2.26292e-09	1.15453e-08	0.00874288
cg23110422	chr21	38810148	38810150	ETS2	Body	-0.469637	0.0522363	2.4581e-19	8.66537e-18	6.56199e-12
cg12012114	chr21	42464377	42464379			0.805477	0.134855	2.33075e-09	9.84473e-09	0.00745508
cg23039655	chr21	43179114	43179116			-0.519286	0.0846	8.35004e-10	4.63249e-09	0.00350803
cg23883522	chr21	44375695	44375697	TRPM2;TRPM2	Body;Body	0.683989	0.114959	2.68399e-09	1.12108e-08	0.00848952
cg13139986	chr21	46599382	46599384	S100B	Body	-0.360344	0.0633166	1.26195e-08	5.57306e-08	0.0422029
cg16452231	chr22	20118721	20118723	RANBP1;TRMT2A;TRMT2A;TRMT2A;RANBP1;RANBP1;RANBP1	Body;TSS1500;TSS1500;TSS1500;Body;Body;5'UTR	-0.973457	0.143639	1.22619e-11	9.70277e-11	7.34757e-05
cg12614443	chr22	23696039	23696041	RGL4;GUSBP11	Body;Body	0.961619	0.144799	3.11401e-11	1.85373e-10	0.000140377
cg21614073	chr22	29382702	29382704	AP1B1;AP1B1;AP1B1	5'UTR;5'UTR;5'UTR	1.02368	0.171622	2.45056e-09	1.03098e-08	0.00780724
cg07274898	chr22	30574544	30574546			0.265395	0.0344851	1.40457e-14	1.55042e-13	1.17408e-07
cg09257665	chr22	33299787	33299789	LARGE;LARGE	Body;Body	0.395036	0.0656486	1.77213e-09	7.64947e-09	0.00579268
cg06202544	chr22	33405413	33405415	LARGE;LARGE	Body;Body	0.322714	0.0409976	3.50331e-15	4.32452e-14	3.27481e-08
cg04858539	chr22	33568310	33568312	LARGE;LARGE	Body;Body	0.576215	0.0668295	6.57037e-18	1.34658e-16	1.01972e-10
cg24478949	chr22	33568322	33568324	LARGE;LARGE	Body;Body	0.622302	0.0679474	5.25816e-20	1.5935e-18	1.2067e-12
cg02532700	chr22	36861361	36861363	NCF4;NCF4	Body;Body	-0.569267	0.0564629	6.62724e-24	5.67528e-22	4.2977e-16
cg15241876	chr22	36861551	36861553	NCF4;NCF4	Body;Body	-0.870392	0.116563	8.19741e-14	9.88988e-13	7.48927e-07
cg25695116	chr22	37040940	37040942			-0.580528	0.100662	8.06483e-09	3.69804e-08	0.028004
cg20066188	chr22	37282749	37282751	CYTH4	Body	-0.398757	0.0694863	9.54397e-09	4.31484e-08	0.0326748
cg09146183	chr22	38214368	38214370	MAFF;MAFF;MAFF;MAFF	Body;Body;Body;5'UTR	0.394392	0.0589528	2.2323e-11	1.36463e-10	0.000103339
cg15548613	chr22	38214787	38214789	MAFF;MAFF;MAFF;MAFF	Body;Body;Body;Body	0.415269	0.0647064	1.38311e-10	7.31099e-10	0.000553637
cg01127300	chr22	38218788	38218790			-0.54307	0.0638081	1.72459e-17	4.24791e-16	3.2168e-10
cg20379671	chr22	38924873	38924875			-0.333761	0.0489405	9.12118e-12	7.39958e-11	5.60345e-05
cg00827939	chr22	39452846	39452848			-0.660563	0.106883	6.40074e-10	3.6313e-09	0.00274986
cg05086879	chr22	39465484	39465486	MGAT3	5'UTR	-0.613627	0.0621919	5.80533e-23	4.13968e-21	3.13484e-15
cg09338374	chr22	39492384	39492386			0.72154	0.112691	1.52562e-10	8.00161e-10	0.000605935
cg00094998	chr22	40388320	40388322	SGSM3;SGSM3	5'UTR;5'UTR	1.10144	0.151101	3.11141e-13	2.67764e-12	2.02769e-06
cg18659483	chr22	41234977	41234979	CHADL	Body	-0.659051	0.112478	4.64592e-09	2.23133e-08	0.0168971
cg00305281	chr22	41920171	41920173			0.71915	0.124091	6.81745e-09	2.64515e-08	0.0200309
cg25730803	chr22	42754783	42754785			-1.07047	0.114911	1.2121e-20	5.50785e-19	4.17091e-13
cg04122498	chr22	44854180	44854182	PRR5-ARHGAP8;ARHGAP8;ARHGAP8;ARHGAP8	Body;Body;Body;Body	-0.641171	0.102324	3.70175e-10	2.19905e-09	0.00166527
cg12516875	chr22	46067662	46067664			-0.394639	0.0626636	3.02025e-10	1.82516e-09	0.00138213
cg11801110	chr22	49963114	49963116	PIM3	Body	-0.581401	0.102531	1.42388e-08	6.22477e-08	0.0471381
cg03774935	chr3	3178041	3178043	CRBN;CRBN	Body;Body	-0.459736	0.0699666	5.00516e-11	3.5184e-10	0.000266436
cg25396818	chr3	4806668	4806670	ITPR1;ITPR1;ITPR1	Body;Body;Body	0.447333	0.0719231	4.9844e-10	2.37935e-09	0.0018018
cg16470128	chr3	12424592	12424594	PPARG;PPARG;PPARG;PPARG	Body;Body;Body;Body	-0.613811	0.089807	8.21303e-12	6.72193e-11	5.09029e-05
cg04732968	chr3	13891962	13891964			0.586706	0.101054	6.40254e-09	2.49653e-08	0.0189054
cg02274315	chr3	14402187	14402189	SLC6A6;SLC6A6;SLC6A6;SLC6A6	TSS1500;TSS1500;TSS1500;TSS1500	0.892819	0.136638	6.39426e-11	3.59418e-10	0.000272175
cg08926287	chr3	14402193	14402195	SLC6A6;SLC6A6;SLC6A6	TSS1500;TSS1500;TSS1500	0.65322	0.103934	3.27991e-10	1.61864e-09	0.00122574
cg10465514	chr3	14990440	14990442	NR2C2;NR2C2	5'UTR;5'UTR	-0.431041	0.0617413	2.92248e-12	2.60931e-11	1.97594e-05
cg11004284	chr3	15428597	15428599	METTL6;EAF1	TSS1500;Body	-0.695973	0.117093	2.78512e-09	1.39638e-08	0.0105743
cg03482593	chr3	15428791	15428793	METTL6;METTL6;METTL6;METTL6;EAF1	TSS1500;TSS1500;TSS1500;TSS1500;Body	-0.56245	0.0862723	7.05529e-11	4.81832e-10	0.000364875
cg16503724	chr3	17089174	17089176	PLCL2;PLCL2	Body;Body	1.10315	0.14289	1.16101e-14	1.30135e-13	9.85469e-08
cg10410637	chr3	17987068	17987070	LOC339862	Body	0.628662	0.0825121	2.55606e-14	2.68879e-13	2.03613e-07
cg11320791	chr3	18891874	18891876			0.575428	0.100292	9.60605e-09	3.62752e-08	0.0274699
cg02920129	chr3	21750702	21750704	ZNF385D	Body	-0.240552	0.0338498	1.19067e-12	1.14658e-11	8.68268e-06
cg17024919	chr3	21750755	21750757	ZNF385D	Body	-0.257916	0.0441079	4.99383e-09	2.38392e-08	0.0180526
cg27208133	chr3	21751916	21751918	ZNF385D	TSS1500	-0.44121	0.0733035	1.75547e-09	9.14946e-09	0.00692857
cg15693572	chr3	22370893	22370895			0.391745	0.0390499	1.10357e-23	6.65626e-22	5.04056e-16
cg23480021	chr3	22371254	22371256			0.276708	0.025742	5.97274e-27	6.6504e-25	5.03612e-19
cg04414766	chr3	22371471	22371473			0.389747	0.0355464	5.66401e-28	7.6437e-26	5.78832e-20
cg11807314	chr3	31704893	31704895	OSBPL10-AS1;OSBPL10;OSBPL10	Body;Body;Body	0.517188	0.0902124	9.86683e-09	3.71812e-08	0.0281561
cg11134544	chr3	32238082	32238084	CMTM8	TSS1500	0.499906	0.0836597	2.29423e-09	9.7026e-09	0.00734745
cg05649487	chr3	37175164	37175166	LRRFIP2;LRRFIP2;LRRFIP2;LRRFIP2;LRRFIP2	TSS1500;1stExon;5'UTR;5'UTR;5'UTR	-0.50519	0.0730775	4.74293e-12	4.06549e-11	3.07866e-05
cg09945032	chr3	38829527	38829529			-0.84434	0.113918	1.24553e-13	1.45064e-12	1.09852e-06
cg20724032	chr3	41419244	41419246	ULK4	Body	0.608125	0.0994905	9.81479e-10	4.43982e-09	0.00336212
cg05590619	chr3	42015321	42015323			0.697742	0.120288	6.60808e-09	2.57025e-08	0.0194636
cg03194226	chr3	45025339	45025341	CLEC3B	TSS1500	-0.425563	0.0746351	1.1847e-08	5.25971e-08	0.03983
cg07803149	chr3	45027075	45027077	CLEC3B	Body	-0.768135	0.0830579	2.28351e-20	9.83656e-19	7.44889e-13
cg06636831	chr3	45035876	45035878	CLEC3B	Body	0.360663	0.0498225	4.5212e-13	3.77598e-12	2.85942e-06
cg19432791	chr3	45853063	45853065	LZTFL1;LZTFL1	5'UTR;Body	0.445	0.0728395	1.00059e-09	4.51934e-09	0.00342234
cg10255761	chr3	49172595	49172597	KLHDC8B	5'UTR	-0.542326	0.0717853	4.19409e-14	5.35398e-13	4.05439e-07
cg14526039	chr3	49172787	49172789	KLHDC8B	Body	-0.544345	0.0892533	1.06816e-09	5.80458e-09	0.00439561
cg18642234	chr3	49357188	49357190	GPX1;GPX1;GPX1	3'UTR;3'UTR;1stExon	-0.966719	0.140816	6.6429e-12	5.53485e-11	4.19135e-05
cg11713549	chr3	50450227	50450229	CACNA2D2;CACNA2D2;CACNA2D2;CACNA2D2	Body;Body;Body;Body	0.661373	0.109893	1.76214e-09	7.60976e-09	0.00576261
cg27589809	chr3	50612978	50612980	CISH;CISH	TSS1500;TSS1500	-0.611852	0.0766805	1.47242e-15	2.49272e-14	1.88765e-08
cg25693132	chr3	51706724	51706726	GRM2;GRM2	TSS1500;TSS1500	0.406689	0.0643765	2.66078e-10	1.33512e-09	0.00101104
cg21899500	chr3	51706833	51706835	GRM2;GRM2	TSS1500;TSS1500	0.369843	0.0543309	9.95021e-12	6.48818e-11	4.91328e-05
cg00664406	chr3	51706858	51706860	GRM2;GRM2	TSS1500;TSS1500	0.441391	0.0601893	2.24435e-13	1.98276e-12	1.50148e-06
cg04453050	chr3	51706879	51706881	GRM2;GRM2	TSS200;TSS200	0.4708	0.0641323	2.11899e-13	1.88066e-12	1.42416e-06
cg26079664	chr3	51706939	51706941	GRM2;GRM2	TSS200;TSS200	0.280405	0.0369977	3.48231e-14	3.57317e-13	2.70584e-07
cg12934382	chr3	51707118	51707120	GRM2;GRM2;GRM2;GRM2	1stExon;5'UTR;1stExon;5'UTR	0.384261	0.0477294	8.22432e-16	1.14102e-14	8.64053e-09
cg00303541	chr3	51707263	51707265	GRM2;GRM2	5'UTR;5'UTR	0.297992	0.0412934	5.33591e-13	4.39759e-12	3.33014e-06
cg21213853	chr3	51707456	51707458	GRM2;GRM2	5'UTR;5'UTR	0.215644	0.0348803	6.31288e-10	2.95749e-09	0.0022396
cg25773386	chr3	51955352	51955354	GPR62;GPR62	5'UTR;1stExon	1.02787	0.179083	9.48732e-09	3.5862e-08	0.0271571
cg27312987	chr3	52704864	52704866	GLT8D1;SPCS1;GLT8D1;GLT8D1;GLT8D1;GLT8D1	TSS1500;TSS1500;5'UTR;5'UTR;5'UTR;5'UTR	-0.840147	0.117052	7.09673e-13	7.13841e-12	5.40568e-06
cg02759869	chr3	52704889	52704891	GLT8D1;SPCS1;GLT8D1;GLT8D1;GLT8D1;GLT8D1	TSS1500;TSS1500;5'UTR;5'UTR;5'UTR;5'UTR	-0.70914	0.112508	2.91953e-10	1.76934e-09	0.00133986
cg15417641	chr3	53666113	53666115	CACNA1D;CACNA1D;CACNA1D	Body;Body;Body	0.247002	0.0422647	5.09059e-09	2.02127e-08	0.0153064
cg26408927	chr3	53725695	53725697	CACNA1D;CACNA1D;CACNA1D	Body;Body;Body	-0.277372	0.0439464	2.76175e-10	1.68155e-09	0.00127338
cg10816539	chr3	56800819	56800821	ARHGEF3;ARHGEF3;ARHGEF3	Body;Body;Body	-0.496109	0.0816715	1.24413e-09	6.67474e-09	0.00505455
cg04389058	chr3	57007373	57007375	ARHGEF3	Body	-0.42032	0.0717594	4.70326e-09	2.25654e-08	0.017088
cg01568402	chr3	64088730	64088732	LINC00994;PRICKLE2-AS1	TSS1500;Body	-0.55447	0.0580196	1.21687e-21	6.71279e-20	5.08337e-14
cg22798948	chr3	65080635	65080637			0.524941	0.0855287	8.37801e-10	3.83777e-09	0.00290622
cg26992381	chr3	71429000	71429002	FOXP1;FOXP1;FOXP1;FOXP1;FOXP1	5'UTR;5'UTR;5'UTR;5'UTR;5'UTR	-0.646722	0.0842347	1.6207e-14	2.24151e-13	1.69742e-07
cg00238508	chr3	71858585	71858587			0.296397	0.0502148	3.57849e-09	1.46105e-08	0.011064
cg10731236	chr3	96267878	96267880			0.32854	0.0533637	7.43082e-10	3.43646e-09	0.00260231
cg24256225	chr3	97981973	97981975			-0.382938	0.0574448	2.62537e-11	1.9485e-10	0.000147553
cg04490079	chr3	98497362	98497364	OR5K2	TSS1500	0.77941	0.133192	4.86384e-09	1.93821e-08	0.0146774
cg00385142	chr3	98517073	98517075	CLDND1;CLDND1;CLDND1;CLDND1;CLDND1;CLDND1	Body;Body;Body;Body;Body;Body	-0.782084	0.101719	1.48648e-14	2.07092e-13	1.56823e-07
cg18754985	chr3	98518905	98518907	CLDND1;CLDND1;CLDND1;CLDND1;CLDND1;CLDND1	Body;Body;Body;Body;Body;Body	-1.03883	0.0799066	1.21554e-38	1.82244e-35	1.38007e-29
cg08064403	chr3	98521413	98521415	CLDND1;CLDND1;CLDND1;CLDND1;CLDND1;CLDND1	Body;Body;Body;Body;Body;Body	-1.36745	0.123052	1.08711e-28	2.35853e-26	1.78603e-20
cg19859270	chr3	98532449	98532451	GPR15	1stExon	-1.08808	0.0700302	1.94001e-54	6.24904e-50	4.73218e-44
cg04180924	chr3	98553219	98553221			-1.50877	0.0927805	1.84451e-59	1.57483e-54	1.19257e-48
cg19616007	chr3	98553757	98553759			-0.970268	0.130812	1.19564e-13	1.39734e-12	1.05816e-06
cg03252902	chr3	98556209	98556211			-0.696812	0.0857697	4.50227e-16	8.42283e-15	6.37832e-09
cg00010201	chr3	98568261	98568263			-0.724415	0.0802753	1.81122e-19	6.55159e-18	4.9613e-12
cg02978227	chr3	98573182	98573184			-0.875549	0.0647759	1.2483e-41	3.34399e-38	2.53229e-32
cg02657160	chr3	98592218	98592220	CPOX	Body	-0.664478	0.0680744	1.65422e-22	1.07985e-20	8.17736e-15
cg17754500	chr3	99506121	99506123			-0.425575	0.0720273	3.4519e-09	1.69976e-08	0.0128717
cg15051432	chr3	100210845	100210847			-0.513831	0.0781218	4.79035e-11	3.37985e-10	0.000255944
cg16595241	chr3	100635540	100635542	ADGRG7;ADGRG7;ADGRG7	1stExon;5'UTR;Body	0.64617	0.0795275	4.46947e-16	6.51348e-15	4.93244e-09
cg14356220	chr3	102195907	102195909			0.410537	0.0717755	1.0669e-08	3.99568e-08	0.030258
cg18555368	chr3	107263802	107263804	LINC00883	Body	0.341597	0.052566	8.11637e-11	4.47629e-10	0.000338974
cg14550975	chr3	113103561	113103563			0.494506	0.0852895	6.71207e-09	2.60747e-08	0.0197455
cg19456938	chr3	114293958	114293960	TIGIT	TSS200	-0.428863	0.0682408	3.28786e-10	1.97275e-09	0.0014939
cg22870429	chr3	114309011	114309013	TIGIT	3'UTR	-0.874305	0.108979	1.03474e-15	1.80464e-14	1.36659e-08
cg12767903	chr3	114309038	114309040	TIGIT	3'UTR	-0.575625	0.0662899	3.83906e-18	1.07334e-16	8.12806e-11
cg26882438	chr3	122680272	122680274	PARP14	TSS1500	-0.489527	0.0790841	6.01824e-10	3.43203e-09	0.00259896
cg13641317	chr3	127536708	127536710			0.397409	0.0698333	1.26435e-08	4.67209e-08	0.0353802
cg15387619	chr3	132597311	132597313	ACKR4;ACAD11;ACKR4;NPHP3-ACAD11	1stExon;Body;5'UTR;Body	0.326119	0.0561853	6.46196e-09	2.51786e-08	0.0190669
cg19093687	chr3	146156260	146156262	PLOD2;PLOD2	Body;Body	-0.349544	0.0559937	4.30499e-10	2.52515e-09	0.00191221
cg02933413	chr3	155702354	155702356	PLCH1	5'UTR	-0.291408	0.045314	1.2688e-10	8.24767e-10	0.000624568
cg14322760	chr3	160402675	160402677	SMC4;SMC4;SMC4;SMC4;SMC4;SMC4	ExonBnd;ExonBnd;ExonBnd;Body;Body;Body	-0.273594	0.0465729	4.24026e-09	2.05219e-08	0.0155405
cg01464849	chr3	160402692	160402694	SMC4;SMC4;SMC4;SMC4;SMC4;SMC4	ExonBnd;ExonBnd;ExonBnd;Body;Body;Body	-0.346998	0.0497487	3.05833e-12	2.72017e-11	2.05989e-05
cg26663696	chr3	160403486	160403488	MIR15B;MIR16-2;SMC4;SMC4;SMC4	TSS1500;TSS1500;Body;Body;Body	-0.308664	0.0480437	1.32169e-10	8.562e-10	0.000648371
cg01340229	chr3	161072613	161072615			-0.718179	0.0967141	1.12106e-13	1.31731e-12	9.97554e-07
cg17407859	chr3	165259995	165259997	LINC01322	Body	-0.271335	0.0459267	3.46304e-09	1.70478e-08	0.0129098
cg10358466	chr3	169240939	169240941	MECOM;MECOM	5'UTR;Body	-0.630877	0.097645	1.04063e-10	6.87824e-10	0.000520866
cg01787382	chr3	169323797	169323799	MECOM	Body	-0.473099	0.0802305	3.70735e-09	1.81463e-08	0.0137416
cg25635022	chr3	170429410	170429412	CLDN11;CLDN11	Body;Body	-0.523757	0.0884716	3.21816e-09	1.59402e-08	0.012071
cg27086356	chr3	170909772	170909774	EIF5A2	TSS1500	0.551941	0.0771872	8.63527e-13	6.84735e-12	5.18526e-06
cg24125710	chr3	176697063	176697065			0.420537	0.0687158	9.36059e-10	4.2503e-09	0.00321861
cg09696560	chr3	185460828	185460830	MAP3K13	Body	0.396678	0.0690324	9.12386e-09	3.45947e-08	0.0261974
cg17293936	chr3	186193729	186193731	DGKG;DGKG;DGKG	Body;Body;Body	0.249203	0.0433381	8.91402e-09	3.38612e-08	0.0256419
cg12121643	chr3	186194006	186194008	DGKG;DGKG;DGKG	Body;Body;Body	0.213699	0.03784	1.62848e-08	5.89869e-08	0.0446687
cg24155429	chr3	186194095	186194097	DGKG;DGKG;DGKG	Body;Body;Body	0.392021	0.0619171	2.42969e-10	1.22801e-09	0.000929929
cg01089538	chr3	187027853	187027855	ST6GAL1;ST6GAL1;ST6GAL1	5'UTR;5'UTR;5'UTR	0.713599	0.110924	1.249e-10	6.65595e-10	0.000504032
cg25945207	chr3	190701147	190701149			0.478925	0.0830941	8.2319e-09	3.14673e-08	0.0238291
cg05202858	chr3	192056136	192056138			-0.287915	0.038045	3.79726e-14	4.88817e-13	3.70165e-07
cg26747079	chr3	193800955	193800957			0.418962	0.0709249	3.4814e-09	1.42451e-08	0.0107873
cg15415882	chr3	195204610	195204612	XXYLT1;XXYLT1	Body;Body	-0.689947	0.106761	1.0296e-10	6.81142e-10	0.000515806
cg03358636	chr3	197747134	197747136	KIAA0226	5'UTR	-0.572656	0.0647167	8.8577e-19	2.80254e-17	2.12227e-11
cg00569896	chr4	210592	210594			0.234175	0.041055	1.17081e-08	4.35278e-08	0.0329621
cg06673130	chr4	785135	785137	CPLX1	3'UTR	0.433512	0.0644321	1.71768e-11	1.07224e-10	8.11973e-05
cg05448404	chr4	785384	785386	CPLX1	3'UTR	0.266011	0.0387487	6.64825e-12	4.47709e-11	3.39035e-05
cg02786370	chr4	2746200	2746202	TNIP2;TNIP2;TNIP2	Body;Body;Body	-0.472414	0.0783964	1.68106e-09	8.79359e-09	0.00665909
cg00741986	chr4	2746604	2746606	TNIP2;TNIP2	Body;Body	-0.724377	0.117591	7.26813e-10	4.07958e-09	0.00308932
cg21121843	chr4	3202254	3202256	HTT	Body	-0.596654	0.0586827	2.77044e-24	2.55365e-22	1.93379e-16
cg03272928	chr4	3355458	3355460	RGS12;RGS12	Body;Body	-0.373701	0.0630516	3.0869e-09	1.53437e-08	0.0116192
cg16198075	chr4	6417112	6417114	PPP2R2C;PPP2R2C;PPP2R2C;PPP2R2C	Body;Body;Body;5'UTR	0.329673	0.057758	1.14427e-08	4.26181e-08	0.0322733
cg05243987	chr4	6420220	6420222	PPP2R2C;PPP2R2C;PPP2R2C;PPP2R2C	Body;Body;Body;5'UTR	-0.530128	0.0863593	8.32333e-10	4.61891e-09	0.00349775
cg14721232	chr4	6424328	6424330	PPP2R2C;PPP2R2C;PPP2R2C	Body;Body;Body	0.565363	0.0905104	4.20072e-10	2.03269e-09	0.00153929
cg00890518	chr4	6907958	6907960	TBC1D14	TSS1500	0.817741	0.142585	9.74406e-09	3.67549e-08	0.0278332
cg03158888	chr4	7227117	7227119	SORCS2	Body	0.95303	0.162191	4.2033e-09	1.69444e-08	0.0128314
cg26342454	chr4	10033637	10033639	SLC2A9	5'UTR	-0.459926	0.0503043	6.08132e-20	2.41187e-18	1.82643e-12
cg03254067	chr4	10589946	10589948	CLNK	Body	0.684955	0.119252	9.25966e-09	3.50686e-08	0.0265563
cg05812200	chr4	16461521	16461523			0.280161	0.0473156	3.19783e-09	1.31731e-08	0.00997552
cg08262002	chr4	16573699	16573701	LDB2;LDB2	Body;Body	-0.876056	0.121544	5.69057e-13	5.83146e-12	4.41596e-06
cg19719391	chr4	26788292	26788294			0.760758	0.101971	8.61917e-14	8.22278e-13	6.22683e-07
cg14731091	chr4	38114515	38114517	TBC1D1;TBC1D1;TBC1D1;TBC1D1	5'UTR;5'UTR;Body;Body	0.666691	0.102408	7.5077e-11	4.1664e-10	0.000315507
cg16565913	chr4	40630344	40630346	RBM47	TSS1500	0.457366	0.0752407	1.21153e-09	5.38971e-09	0.00408144
cg16928454	chr4	54656956	54656958	KIT;KIT	TSS1500;TSS1500	0.535309	0.0809906	3.85558e-11	2.2564e-10	0.00017087
cg26635759	chr4	54657309	54657311	KIT;KIT	TSS1500;TSS1500	0.473336	0.0670577	1.68153e-12	1.26405e-11	9.57222e-06
cg01819568	chr4	54661971	54661973	KIT;KIT	Body;Body	0.599356	0.095628	3.66704e-10	1.79371e-09	0.00135832
cg16936060	chr4	56656888	56656890	HOPX;HOPX;HOPX;HOPX;HOPX	5'UTR;Body;Body;TSS1500;TSS1500	0.704887	0.103838	1.13432e-11	7.31944e-11	5.54276e-05
cg03540917	chr4	56820420	56820422	SPINK2;SPINK2;SPINK2;SPINK2;SPINK2;SPINK2;SPINK2;SPINK2;SPINK2	Body;Body;Body;Body;Body;Body;Body;Body;Body	0.375183	0.0540824	3.99798e-12	2.80409e-11	2.12344e-05
cg17739573	chr4	74039636	74039638	CXCL3	TSS1500	-0.367633	0.0526705	2.95473e-12	2.63567e-11	1.9959e-05
cg24086068	chr4	76434854	76434856	SHROOM3	TSS1500	-0.387377	0.0599224	1.01534e-10	6.72501e-10	0.000509262
cg15851905	chr4	77007317	77007319	SEPT11;SEPT11	Body;Body	-0.604051	0.0733858	1.85384e-16	3.73758e-15	2.83034e-09
cg07893565	chr4	83297684	83297686	HPSE;HPSE;HPSE;HPSE	Body;Body;Body;Body	0.60156	0.0925464	8.02726e-11	4.43104e-10	0.000335547
cg16712581	chr4	88605183	88605185	HERC3;HERC3	5'UTR;5'UTR	0.539318	0.0779818	4.64729e-12	3.2205e-11	2.43877e-05
cg15396830	chr4	89303327	89303329	GPRIN3	5'UTR	-0.368532	0.0430869	1.19698e-17	3.04053e-16	2.30249e-10
cg12769615	chr4	94732004	94732006			-0.493991	0.0703362	2.16717e-12	1.98427e-11	1.50262e-05
cg00689360	chr4	99352837	99352839	ADH1C	TSS200	-0.512362	0.0601338	1.59052e-17	3.94449e-16	2.98703e-10
cg03415545	chr4	99352881	99352883	ADH1C	TSS200	-0.444284	0.0425275	1.51269e-25	1.78199e-23	1.34944e-17
cg11666632	chr4	102867381	102867383	UBE2D3;UBE2D3	Body;5'UTR	-0.451863	0.0786598	9.21796e-09	4.17963e-08	0.0316509
cg26628091	chr4	113944251	113944253	ARSJ	Body	0.950742	0.168279	1.60635e-08	5.82482e-08	0.0441094
cg06695691	chr4	123233137	123233139	SPATA5	Body	0.469643	0.0746407	3.13289e-10	1.55173e-09	0.00117507
cg03326609	chr4	123244226	123244228	SPATA5	Body	0.544368	0.0913583	2.54391e-09	1.06709e-08	0.00808067
cg08611289	chr4	145882702	145882704	ZNF827;ZNF827	Body;Body	0.527318	0.0858712	8.21055e-10	3.7671e-09	0.00285269
cg17874010	chr4	150135509	150135511	DCLK2;DCLK2;DCLK2	Body;Body;Body	0.49578	0.0820985	1.55221e-09	6.77091e-09	0.00512738
cg22792560	chr4	151524864	151524866	FAM160A1	5'UTR	0.455288	0.0782565	5.9594e-09	2.33695e-08	0.0176969
cg06825375	chr4	168841585	168841587	PALLD;PALLD;PALLD;PALLD	5'UTR;Body;Body;Body	0.388335	0.0532068	2.90774e-13	2.51599e-12	1.90528e-06
cg24556382	chr4	173252303	173252305	GALNT7	Body	-0.471158	0.0581256	5.2376e-16	9.67428e-15	7.32601e-09
cg20682754	chr4	176333236	176333238			0.597354	0.0803845	1.07613e-13	1.0085e-12	7.63701e-07
cg27635485	chr4	176709638	176709640	VEGFC	Body	0.291042	0.0489395	2.73124e-09	1.13924e-08	0.00862706
cg20318234	chr4	176790527	176790529	VEGFC	Body	0.466703	0.0745885	3.92347e-10	1.90886e-09	0.00144551
cg19736047	chr4	176838709	176838711			-0.479727	0.0762042	3.06841e-10	1.8518e-09	0.00140231
cg00300637	chr5	319317	319319	AHRR	Body	0.531787	0.08362	2.02321e-10	1.03757e-09	0.000785713
cg11554391	chr5	321204	321206	AHRR	Body	-0.827754	0.07891	9.61799e-26	1.17715e-23	8.91414e-18
cg26987759	chr5	322430	322432	AHRR;AHRR	Body;Body	0.300418	0.051111	4.1586e-09	1.67784e-08	0.0127057
cg09338136	chr5	343941	343943	AHRR	Body	-0.641102	0.103023	4.88078e-10	2.83283e-09	0.00214521
cg04135110	chr5	346579	346581	AHRR	Body	0.470745	0.0639927	1.89184e-13	1.69442e-12	1.28312e-06
cg00731338	chr5	346847	346849	AHRR;AHRR	Body;Body	0.545984	0.0551197	3.94249e-23	2.14386e-21	1.62347e-15
cg24980413	chr5	346871	346873	AHRR	Body	0.398158	0.0554822	7.16148e-13	5.76452e-12	4.36528e-06
cg07943658	chr5	351885	351887	AHRR;AHRR	Body;Body	1.08682	0.0949358	2.40821e-30	5.07731e-28	3.84487e-22
cg12806681	chr5	368278	368280	AHRR	Body	-0.545647	0.0476523	2.33545e-30	7.00579e-28	5.30525e-22
cg11902777	chr5	368727	368729	AHRR	Body	-0.771753	0.0671229	1.356e-30	4.25861e-28	3.2249e-22
cg01899089	chr5	369853	369855	AHRR	Body	-0.781877	0.10302	3.20928e-14	4.19026e-13	3.17314e-07
cg23576855	chr5	373183	373185	AHRR	Body	-0.320657	0.0246595	1.1709e-38	1.76106e-35	1.33359e-29
cg05575921	chr5	373262	373264	AHRR	Body	-0.630308	0.0285555	5.73556e-108	5.97157e-99	4.52206e-93
cg26703534	chr5	377242	377244	AHRR	Body	-1.01257	0.104051	2.21466e-22	1.41055e-20	1.06816e-14
cg06035956	chr5	378983	378985	AHRR;AHRR	Body;Body	-0.624479	0.0983373	2.14791e-10	1.33574e-09	0.00101151
cg17287155	chr5	393231	393233	AHRR	Body	-0.784124	0.0609788	7.66031e-38	9.8332e-35	7.44635e-29
cg04551776	chr5	393250	393252	AHRR	Body	-0.977223	0.0832216	7.72417e-32	3.08919e-29	2.33934e-23
cg25648203	chr5	395328	395330	AHRR	Body	-0.956411	0.0669207	2.46484e-46	1.64624e-42	1.24664e-36
cg21161138	chr5	399244	399246	AHRR	Body	-1.14874	0.0681335	8.83469e-64	1.74437e-58	1.32095e-52
cg03604011	chr5	400085	400087	AHRR	Body	0.71429	0.0769287	1.61568e-20	5.38836e-19	4.08042e-13
cg24090911	chr5	400616	400618	AHRR	Body	-0.517519	0.0687574	5.2024e-14	6.52165e-13	4.93863e-07
cg08902828	chr5	400716	400718	AHRR;AHRR	Body;Body	-0.52231	0.0748843	3.06103e-12	2.72237e-11	2.06156e-05
cg11557553	chr5	404880	404882	AHRR;LOC100310782	Body;TSS1500	0.799475	0.11692	8.04193e-12	5.33385e-11	4.03915e-05
cg00699559	chr5	419596	419598	AHRR;AHRR	Body;Body	0.544939	0.0846108	1.19054e-10	6.36865e-10	0.000482276
cg26850624	chr5	429443	429445	AHRR	Body	0.411225	0.0632428	7.90912e-11	4.37098e-10	0.000331
cg03999941	chr5	957395	957397			-0.476901	0.0741187	1.24057e-10	8.07943e-10	0.000611828
cg00148223	chr5	957797	957799			-0.747608	0.102586	3.1539e-13	3.39673e-12	2.57223e-06
cg05845217	chr5	4223088	4223090			-0.343672	0.0531603	1.01414e-10	6.71774e-10	0.000508711
cg19664938	chr5	6493144	6493146	UBE2QL1	3'UTR	-0.502243	0.0648384	9.47857e-15	1.37156e-13	1.03864e-07
cg13039251	chr5	32018494	32018496	PDZD2	Body	0.442502	0.0468534	3.57482e-21	1.34755e-19	1.02046e-13
cg20384132	chr5	36302246	36302248	RANBP3L;RANBP3L	TSS1500;TSS1500	0.601637	0.100401	2.06822e-09	8.81891e-09	0.00667826
cg14180330	chr5	40224358	40224360			-0.634204	0.0793674	1.34136e-15	2.28875e-14	1.7332e-08
cg22681041	chr5	42621409	42621411	GHR;GHR;GHR;GHR;GHR;GHR;GHR;GHR;GHR;GHR;GHR	Body;Body;Body;Body;Body;Body;Body;Body;Body;Body;Body	0.451264	0.0788206	1.03308e-08	3.87887e-08	0.0293733
cg22672242	chr5	43067946	43067948	LOC100132356;LOC648987;LOC100506639	TSS1500;TSS1500;Body	-1.00847	0.140151	6.21991e-13	6.32633e-12	4.79071e-06
cg27154217	chr5	50727292	50727294	PARP8;PARP8;PARP8	Body;Body;Body	-0.257933	0.0325906	2.48583e-15	4.02661e-14	3.04922e-08
cg08203231	chr5	53089725	53089727	ITGA2;ITGA2;ITGA2;ITGA2;ITGA2;ITGA2	Body;Body;Body;Body;Body;Body	0.545704	0.0734301	1.07289e-13	1.0057e-12	7.61585e-07
cg00977926	chr5	54116052	54116054	ARL 15.00	Body	0.726379	0.0949194	1.96969e-14	2.11586e-13	1.60227e-07
cg06179558	chr5	56085120	56085122			-0.271255	0.0455988	2.70202e-09	1.35817e-08	0.0102849
cg12637027	chr5	57395046	57395048			-0.23385	0.0395129	3.25221e-09	1.60947e-08	0.0121879
cg08774778	chr5	62082559	62082561			-0.713018	0.113676	3.55529e-10	2.11923e-09	0.00160482
cg06433467	chr5	68434243	68434245			-0.363385	0.0524452	4.24267e-12	3.67098e-11	2.77991e-05
cg23035209	chr5	73499355	73499357	BTF3;BTF3	Body;Body	-0.577897	0.0951089	1.23092e-09	6.60982e-09	0.0050054
cg17684034	chr5	75566832	75566834	POLK	Body	-0.715955	0.0807635	7.66237e-19	2.45417e-17	1.85846e-11
cg05673882	chr5	75566876	75566878	POLK	Body	-0.62241	0.0774807	9.50417e-16	1.66949e-14	1.26425e-08
cg02252655	chr5	78553074	78553076	LHFPL2	5'UTR	0.539479	0.079793	1.37054e-11	8.71109e-11	6.59661e-05
cg26964651	chr5	78653253	78653255			-0.34979	0.0542924	1.17363e-10	7.67927e-10	0.000581525
cg22052143	chr5	78772032	78772034			0.640042	0.106249	1.70153e-09	7.36843e-09	0.00557986
cg05198378	chr5	82809065	82809067			-0.54164	0.0948029	1.10788e-08	4.94641e-08	0.0374575
cg10874644	chr5	84602889	84602891			0.382419	0.0479563	1.53205e-15	2.02153e-14	1.53083e-08
cg18258887	chr5	96068154	96068156	LOC101929710	Body	-0.655704	0.112579	5.73225e-09	2.70491e-08	0.0204833
cg22792367	chr5	96932207	96932209			-0.39191	0.059956	6.29192e-11	4.33859e-10	0.000328547
cg01641754	chr5	99020278	99020280			-0.658447	0.0746047	1.08672e-18	3.37955e-17	2.55922e-11
cg26030431	chr5	106377016	106377018			-0.420544	0.0566753	1.1692e-13	1.36902e-12	1.03671e-06
cg20677824	chr5	107388704	107388706	EFNA5	Body	-0.419213	0.0615069	9.37976e-12	7.59147e-11	5.74876e-05
cg01458821	chr5	122092138	122092140			0.354503	0.0556668	1.91132e-10	9.84631e-10	0.000745628
cg09896909	chr5	125549478	125549480	LOC101927460	Body	-0.697467	0.106673	6.21886e-11	4.29243e-10	0.000325051
cg23289235	chr5	131386916	131386918	CDC42SE2;CDC42SE2	Body;Body	-0.427729	0.0510275	5.18949e-17	1.16484e-15	8.82095e-10
cg26369418	chr5	132073658	132073660	CSF2	TSS200	-0.68985	0.111255	5.62368e-10	3.22536e-09	0.00244246
cg12378834	chr5	135310796	135310798	C5orf66	5'UTR	-0.439512	0.0514456	1.3052e-17	3.29133e-16	2.49241e-10
cg16092017	chr5	135491952	135491954			0.627337	0.0873664	6.94436e-13	5.60356e-12	4.24339e-06
cg27230739	chr5	138944832	138944834			0.491268	0.0816591	1.78692e-09	7.70825e-09	0.0058372
cg22711149	chr5	139276043	139276045	SNHG4;SNHG4;MATR3;MATR3;MATR3	Body;Body;5'UTR;5'UTR;5'UTR	-0.415157	0.0624489	2.972e-11	2.18285e-10	0.0001653
cg23205886	chr5	139276076	139276078	SNHG4;MATR3	Body;5'UTR	-0.726806	0.109569	3.2819e-11	2.39043e-10	0.000181019
cg22183049	chr5	139764386	139764388			0.292724	0.051555	1.36366e-08	5.00909e-08	0.0379322
cg14580211	chr5	150781736	150781738	C5orf62	Body	-1.10271	0.0827328	1.57925e-40	3.41541e-37	2.58637e-31
cg22222502	chr5	150781988	150781990	SMIM3	5'UTR	-0.747788	0.0568557	1.64926e-39	2.92647e-36	2.21612e-30
cg13687887	chr5	158752510	158752512	EBF1;EBF1;EBF1	Body;Body;Body	-0.462847	0.0708013	6.26536e-11	4.32181e-10	0.000327276
cg18419125	chr5	163439142	163439144	CCNG1;CCNG1	5'UTR;5'UTR	-0.398068	0.0626869	2.15185e-10	1.33799e-09	0.00101322
cg04919036	chr5	164191329	164191331			-0.327858	0.0545811	1.89209e-09	9.79965e-09	0.00742094
cg02330078	chr5	164277917	164277919			0.457301	0.0761773	1.93559e-09	8.29685e-09	0.00628292
cg05908907	chr5	168683683	168683685	SLIT3;SLIT3	Body;Body	0.684287	0.1129	1.35289e-09	5.96612e-09	0.00451794
cg20056213	chr5	168683685	168683687	SLIT3;SLIT3	Body;Body	0.705459	0.116617	1.45407e-09	6.37573e-09	0.00482813
cg11927233	chr5	171389537	171389539	NPM1;NPM1;NPM1	Body;Body;Body	-0.380552	0.0666504	1.13188e-08	5.0445e-08	0.0382003
cg08866634	chr5	176535336	176535338	RNF44	5'UTR	-0.537556	0.0832043	1.04232e-10	6.88848e-10	0.000521641
cg11414254	chr5	177022010	177022012	ZNF346;ZNF346;ZNF346;ZNF346;ZNF346;ZNF346;ZNF346;ZNF346;ZNF346;ZNF346;ZNF346	TSS1500;TSS1500;TSS1500;TSS1500;TSS1500;TSS1500;TSS1500;TSS1500;TSS1500;TSS1500;TSS1500	-0.643851	0.084806	3.14896e-14	4.11808e-13	3.11849e-07
cg06446365	chr5	177302810	177302812	RAB24;RAB24;RAB24;RAB24;PRELID1;PRELID1;RAB24;RAB24;RAB24;RAB24	Body;Body;Body;Body;TSS1500;TSS1500;ExonBnd;ExonBnd;ExonBnd;ExonBnd	-0.400566	0.0685992	5.24438e-09	2.49325e-08	0.0188805
cg12513616	chr5	177943975	177943977			-0.993197	0.11417	3.34015e-18	9.44884e-17	7.15529e-11
cg16731493	chr6	4906364	4906366	CDYL;CDYL;CDYL;CDYL	Body;Body;Body;Body	0.802782	0.108148	1.14499e-13	1.0677e-12	8.08533e-07
cg08382072	chr6	10521075	10521077	GCNT2	TSS1500	-0.421121	0.0693771	1.27889e-09	6.84537e-09	0.00518376
cg15321457	chr6	10523024	10523026	GCNT2	5'UTR	-0.257884	0.0444813	6.72802e-09	3.13237e-08	0.0237204
cg13935634	chr6	10583535	10583537	GCNT2;GCNT2	Body;Body	-0.454186	0.0664826	8.39425e-12	6.85763e-11	5.19305e-05
cg06521527	chr6	11217228	11217230	NEDD9;NEDD9;NEDD9;NEDD9;NEDD9	Body;Body;Body;Body;Body	-0.511581	0.0652699	4.58025e-15	7.04668e-14	5.33621e-08
cg03936075	chr6	11370245	11370247	NEDD9;NEDD9	5'UTR;Body	-0.684615	0.0911707	5.951e-14	7.37605e-13	5.58563e-07
cg14466441	chr6	11391959	11391961			-0.955834	0.0672545	7.69763e-46	4.6704e-42	3.53674e-36
cg21863544	chr6	12528398	12528400			-0.379697	0.0656522	7.31787e-09	3.38303e-08	0.0256185
cg07355152	chr6	12544158	12544160			-0.610796	0.0806074	3.52499e-14	4.56623e-13	3.45785e-07
cg20791087	chr6	13340338	13340340			0.694526	0.10003	3.83383e-12	2.698e-11	2.0431e-05
cg24252430	chr6	14228854	14228856			0.552298	0.087956	3.40189e-10	1.67397e-09	0.00126764
cg09202659	chr6	15380333	15380335	JARID2	Body	-0.582439	0.0999481	5.62935e-09	2.6604e-08	0.0201463
cg02476630	chr6	15444238	15444240	JARID2;JARID2	Body;5'UTR	-0.647554	0.0923067	2.29548e-12	2.0916e-11	1.5839e-05
cg26539571	chr6	16731538	16731540	ATXN1;ATXN1	5'UTR;5'UTR	-0.513511	0.0604382	1.95453e-17	4.76372e-16	3.60741e-10
cg00634989	chr6	21109835	21109837	CDKAL1	Body	-0.423476	0.0627422	1.48405e-11	1.1556e-10	8.751e-05
cg25789900	chr6	23086478	23086480			-0.393731	0.0687857	1.04029e-08	4.66925e-08	0.0353586
cg06079082	chr6	23584272	23584274			0.446559	0.0783966	1.22547e-08	4.53961e-08	0.0343769
cg07398622	chr6	27505720	27505722			0.468332	0.0755076	5.55907e-10	2.63077e-09	0.00199219
cg19832381	chr6	27808745	27808747	HIST1H2BL;HIST1H3H	TSS1500;TSS1500	-0.517898	0.0779025	2.97053e-11	2.18186e-10	0.000165225
cg03340878	chr6	27957387	27957389	OR2B6	1stExon	-0.465895	0.0677054	5.93464e-12	4.99189e-11	3.78019e-05
cg12423733	chr6	29486845	29486847	MAS1L	1stExon	0.39402	0.0535302	1.82936e-13	1.64288e-12	1.2441e-06
cg25730428	chr6	29486977	29486979	MAS1L	1stExon	0.86808	0.11229	1.06941e-14	1.20663e-13	9.13743e-08
cg26371172	chr6	29487110	29487112	MAS1L	1stExon	0.51153	0.0854639	2.15954e-09	9.17685e-09	0.00694932
cg13169221	chr6	30076146	30076148	RNF39;RNF39	TSS1500;TSS1500	0.526566	0.0932236	1.61926e-08	5.86794e-08	0.0444359
cg14753356	chr6	30752330	30752332			-1.22906	0.102932	7.28118e-33	3.55404e-30	2.69135e-24
cg24859433	chr6	30752425	30752427			-0.843695	0.0588879	1.4811e-46	1.03262e-42	7.8197e-37
cg15342087	chr6	30752431	30752433			-0.869693	0.0568335	7.36101e-53	1.74507e-48	1.32148e-42
cg23781467	chr6	31792455	31792457	VARS	Body	0.669539	0.0824117	4.4987e-16	6.55264e-15	4.96209e-09
cg00202479	chr6	31792605	31792607	VARS	Body	0.562904	0.0689288	3.17596e-16	4.7578e-15	3.60292e-09
cg05302489	chr6	31792648	31792650	VARS	Body	0.477917	0.0503669	2.33916e-21	9.12668e-20	6.91132e-14
cg04368724	chr6	31792815	31792817	VARS	Body	0.553353	0.0604716	5.66042e-20	1.70518e-18	1.29127e-12
cg24771152	chr6	31792830	31792832	VARS	Body	0.323508	0.0420012	1.33575e-14	1.48042e-13	1.12107e-07
cg04018738	chr6	31792838	31792840	VARS	Body	0.345571	0.0346327	1.89907e-23	1.09593e-21	8.29908e-16
cg17619755	chr6	31792851	31792853	VARS	Body	0.514158	0.0493548	2.06112e-25	1.7193e-23	1.30196e-17
cg02980249	chr6	31792984	31792986	VARS	Body	0.723646	0.106658	1.163e-11	7.48958e-11	5.67161e-05
cg02597894	chr6	31793018	31793020	VARS	Body	0.671599	0.105509	1.94882e-10	1.0024e-09	0.000759081
cg08899667	chr6	31793277	31793279	VARS	Body	0.884906	0.0935599	3.13371e-21	1.19398e-19	9.04157e-14
cg10807309	chr6	31793284	31793286	VARS	Body	0.701556	0.10057	3.04081e-12	2.17997e-11	1.65082e-05
cg00661399	chr6	32081399	32081401	TNXB	Body	-0.413914	0.071243	6.25144e-09	2.9285e-08	0.0221765
cg14027333	chr6	32148539	32148541	PRRT1	3'UTR	0.399023	0.0547812	3.24213e-13	2.78094e-12	2.10591e-06
cg25955180	chr6	32148760	32148762	PRRT1	3'UTR	0.555064	0.0661345	4.74104e-17	8.28157e-16	6.27135e-10
cg21570988	chr6	32149063	32149065	PRRT1	3'UTR	0.336693	0.0519188	8.87401e-11	4.85946e-10	0.000367991
cg27067781	chr6	32149075	32149077	PRRT1	3'UTR	0.48282	0.0634952	2.87021e-14	2.99123e-13	2.26516e-07
cg14757228	chr6	32149080	32149082	PRRT1	3'UTR	0.271373	0.044967	1.59015e-09	6.92315e-09	0.00524267
cg13782301	chr6	32149097	32149099	PRRT1	3'UTR	0.482557	0.0569089	2.26211e-17	4.19498e-16	3.17671e-10
cg19192280	chr6	32149115	32149117	PRRT1	3'UTR	0.367682	0.0618897	2.83418e-09	1.17872e-08	0.00892602
cg17626960	chr6	32149140	32149142	PRRT1	3'UTR	0.321222	0.0448851	8.27426e-13	6.58357e-12	4.98552e-06
cg11945824	chr6	32149185	32149187	PRRT1	3'UTR	0.252549	0.0439757	9.30599e-09	3.52302e-08	0.0266786
cg19321684	chr6	32192155	32192157	GPSM3	Body	-0.390773	0.0687839	1.33781e-08	5.87917e-08	0.044521
cg07715777	chr6	33161185	33161187			-0.617137	0.107557	9.59447e-09	4.33575e-08	0.0328332
cg04772644	chr6	33197650	33197652	RXRB	Body	-0.935207	0.160363	5.48344e-09	2.59716e-08	0.0196674
cg22573696	chr6	33248885	33248887			-0.304137	0.050058	1.23453e-09	6.62758e-09	0.00501884
cg20595453	chr6	33251614	33251616	VPS52	Body	-0.93732	0.124161	4.37785e-14	5.56839e-13	4.21676e-07
cg21152829	chr6	36386522	36386524	ETV7;ETV7;ETV7;ETV7;ETV7;ETV7;ETV7;ETV7	5'UTR;5'UTR;Body;Body;Body;Body;Body;5'UTR	0.71409	0.117783	1.33799e-09	5.90557e-09	0.00447209
cg02180507	chr6	36914305	36914307	C6orf89;C6orf89;C6orf89;C6orf89	Body;Body;Body;Body	-0.734076	0.122652	2.16362e-09	1.10804e-08	0.0083908
cg03957124	chr6	37049092	37049094			-0.909882	0.156306	5.84419e-09	2.75325e-08	0.0208495
cg19799178	chr6	37168884	37168886	PIM1;PIM1	TSS1500;TSS1500	-0.623056	0.10811	8.25538e-09	3.778e-08	0.0286095
cg25325512	chr6	37174443	37174445	PIM1	3'UTR	-0.766631	0.0925259	1.17539e-16	2.46254e-15	1.8648e-09
cg21545147	chr6	37539346	37539348			0.7828	0.129417	1.46058e-09	6.40203e-09	0.00484804
cg12456108	chr6	37714116	37714118			-0.667389	0.106623	3.86615e-10	2.28834e-09	0.00173288
cg02629070	chr6	41426417	41426419			0.579986	0.0990796	4.80645e-09	1.91714e-08	0.0145178
cg22877506	chr6	41786223	41786225	PRICKLE4;TOMM6	Body;TSS1500	-0.853598	0.119211	8.04272e-13	8.00514e-12	6.06202e-06
cg23954423	chr6	46323478	46323480	RCAN2;RCAN2;RCAN2;LOC101926915	Body;Body;Body;Body	-0.842254	0.107518	4.74201e-15	7.27424e-14	5.50853e-08
cg05316627	chr6	87151542	87151544			-0.501396	0.0783746	1.58016e-10	1.00838e-09	0.00076361
cg05770389	chr6	88013077	88013079			-0.6028	0.082291	2.385e-13	2.62981e-12	1.99146e-06
cg19894966	chr6	108348808	108348810	LACE1	Body	0.427291	0.0716592	2.47923e-09	1.04208e-08	0.00789132
cg07491249	chr6	108654054	108654056	FOXO3;FOXO3	Body;Body	0.670436	0.103011	7.59734e-11	4.21216e-10	0.000318972
cg21421937	chr6	109322882	109322884			0.532246	0.085836	5.61995e-10	2.65728e-09	0.00201227
cg06053307	chr6	111552484	111552486	TRAF3IP2-AS1;TRAF3IP2-AS1;TRAF3IP2-AS1	Body;Body;Body	-0.30927	0.0487034	2.15212e-10	1.33815e-09	0.00101333
cg20832643	chr6	111552624	111552626	TRAF3IP2-AS1;TRAF3IP2-AS1;TRAF3IP2-AS1	Body;Body;Body	-0.329648	0.0500453	4.48823e-11	3.18409e-10	0.00024112
cg21240898	chr6	119333960	119333962	MAN1A1	Body	0.545388	0.093299	5.04763e-09	2.00556e-08	0.0151874
cg23062385	chr6	143607564	143607566	PHACTR2;PHACTR2	TSS1500;TSS1500	-0.36018	0.0511539	1.90735e-12	1.76526e-11	1.33677e-05
cg18842174	chr6	147675420	147675422			0.216001	0.0364034	2.96457e-09	1.22856e-08	0.00930349
cg20778199	chr6	147699744	147699746			-0.435396	0.0496824	1.89108e-18	5.61255e-17	4.25019e-11
cg12009405	chr6	148330194	148330196			-0.611868	0.0603054	3.44626e-24	3.11862e-22	2.36162e-16
cg13937758	chr6	149896311	149896313			-0.366829	0.0627736	5.10604e-09	2.43294e-08	0.0184238
cg17540105	chr6	151313151	151313153	AKAP12	Body	0.642276	0.100379	1.56879e-10	8.20976e-10	0.000621697
cg18419358	chr6	157962976	157962978			-0.348854	0.0612358	1.22011e-08	5.40354e-08	0.0409192
cg11742305	chr6	167831755	167831757	MLLT4;MLLT4;MLLT4	5'UTR;Body;Body	-0.598045	0.0685169	2.58207e-18	7.46465e-17	5.65273e-11
cg09279763	chr7	2807842	2807844	GNA12;GNA12;GNA12	Body;Body;Body	-0.43053	0.0534099	7.57592e-16	1.35646e-14	1.0272e-08
cg19717773	chr7	2807919	2807921	GNA12	Body	-0.393822	0.0491462	1.11689e-15	1.9354e-14	1.46561e-08
cg18446336	chr7	2807940	2807942	GNA12	Body	-0.528503	0.0638534	1.265e-16	2.63393e-15	1.99458e-09
cg26892401	chr7	2808273	2808275	GNA12;GNA12;GNA12	Body;Body;Body	-0.488907	0.0695279	2.03863e-12	1.87622e-11	1.4208e-05
cg09865488	chr7	2957007	2957009	CARD11	Body	-0.559434	0.077026	3.78828e-13	4.01744e-12	3.04227e-06
cg07663850	chr7	5477787	5477789	FBXL18	3'UTR	-0.790692	0.112535	2.12281e-12	1.94705e-11	1.47443e-05
cg15246238	chr7	5595502	5595504	FSCN1	Body	-0.38156	0.0661496	8.01558e-09	3.67735e-08	0.0278473
cg07741821	chr7	26538277	26538279	KIAA0087	Body	-0.509998	0.0769642	3.43908e-11	2.49507e-10	0.000188944
cg18387338	chr7	26551818	26551820			-0.501437	0.0733994	8.39574e-12	6.85875e-11	5.1939e-05
cg00323937	chr7	26666813	26666815			-0.758024	0.120544	3.20803e-10	1.92883e-09	0.00146064
cg25420839	chr7	27635816	27635818	HIBADH	Body	-0.358932	0.0565832	2.24703e-10	1.3921e-09	0.00105419
cg08549335	chr7	30348337	30348339	ZNRF2	Body	-0.490942	0.056991	7.03298e-18	1.86844e-16	1.41491e-10
cg04182427	chr7	32275964	32275966	PDE1C	Body	-0.672225	0.0674154	2.03365e-23	1.58434e-21	1.19977e-15
cg01844491	chr7	33933366	33933368	BMPER	Body	0.602289	0.0877066	6.55264e-12	4.41781e-11	3.34546e-05
cg19404888	chr7	36777398	36777400			0.406864	0.0711695	1.08524e-08	4.05888e-08	0.0307365
cg20842915	chr7	39625532	39625534	RALA	5'UTR	-0.495475	0.0758824	6.59842e-11	4.53177e-10	0.000343175
cg00414136	chr7	40774066	40774068	SUGCT;SUGCT;SUGCT;SUGCT	Body;Body;Body;Body	-0.471289	0.0713496	3.9659e-11	2.84298e-10	0.000215289
cg19089201	chr7	44962687	44962689	MYO1G	3'UTR	0.25298	0.0301473	4.80149e-17	8.37858e-16	6.34482e-10
cg04180046	chr7	44963136	44963138	MYO1G	Body	0.394056	0.0392792	1.10046e-23	6.63901e-22	5.0275e-16
cg12803068	chr7	44963319	44963321	MYO1G	Body	0.288589	0.0229068	2.15438e-36	1.42059e-33	1.07576e-27
cg05009104	chr7	44963380	44963382	MYO1G	Body	0.437119	0.0387641	1.71671e-29	3.08255e-27	2.33431e-21
cg01010073	chr7	45025973	45025975	CCM2;CCM2;CCM2;CCM2	Body;Body;Body;Body	-0.609161	0.0913588	2.59694e-11	1.92916e-10	0.000146089
cg10190813	chr7	47978932	47978934	HUS1	Body	-0.665073	0.0789808	3.74271e-17	8.6357e-16	6.53952e-10
cg14241836	chr7	48085323	48085325			-0.539853	0.0904245	2.36963e-09	1.2043e-08	0.00911977
cg21347981	chr7	49777222	49777224	VWC2	Body	0.609744	0.0935849	7.24878e-11	4.03397e-10	0.000305479
cg10691866	chr7	66352294	66352296	TPST1	Body	-0.583717	0.0801458	3.26009e-13	3.50131e-12	2.65142e-06
cg00035937	chr7	92244770	92244772	KRIT1;KRIT1;KRIT1;KRIT1;ANKIB1;KRIT1	5'UTR;5'UTR;5'UTR;5'UTR;TSS1500;5'UTR	-0.449583	0.0763723	3.93918e-09	1.9183e-08	0.0145267
cg07413467	chr7	92608771	92608773	CDK6;CDK6	3'UTR;3'UTR	0.346015	0.0571647	1.42222e-09	6.24704e-09	0.00473067
cg06688763	chr7	92608892	92608894	CDK6;CDK6	3'UTR;3'UTR	0.204823	0.0308658	3.22442e-11	1.91413e-10	0.000144951
cg15261712	chr7	92608933	92608935	CDK6;CDK6	3'UTR;3'UTR	0.317524	0.046725	1.07868e-11	6.98845e-11	5.29212e-05
cg05215605	chr7	92722834	92722836	CDK6;CDK6	Body;Body	-0.374126	0.0660106	1.44756e-08	6.31955e-08	0.0478558
cg19900254	chr7	97039510	97039512			0.669008	0.104962	1.84394e-10	9.52636e-10	0.000721399
cg14012925	chr7	101913626	101913628	CUX1;CUX1;CUX1	Body;Body;Body	0.440251	0.0772781	1.21954e-08	4.51937e-08	0.0342237
cg09507934	chr7	102432101	102432103	ORAI2;ORAI2	TSS1500;TSS1500	0.786535	0.120753	7.33905e-11	4.08018e-10	0.000308978
cg06517956	chr7	105743205	105743207	ATXN7L1	Body	0.779492	0.13447	6.76033e-09	2.62474e-08	0.0198762
cg22055479	chr7	110442410	110442412			0.518471	0.0829265	4.04784e-10	1.96449e-09	0.00148764
cg06047127	chr7	110522966	110522968			0.322977	0.0464585	3.60267e-12	2.54797e-11	1.92949e-05
cg19798735	chr7	111090748	111090750	IMMP2L;LRRN3;LRRN3;LRRN3	Body;TSS1500;TSS1500;TSS1500	-0.831056	0.093831	8.22393e-19	2.61836e-17	1.9828e-11
cg14096828	chr7	111091059	111091061	LRRN3;LRRN3;LRRN3;LRRN3;LRRN3;LRRN3;IMMP2L;IMMP2L	1stExon;1stExon;1stExon;5'UTR;5'UTR;5'UTR;Body;Body	-0.74901	0.0886775	3.00313e-17	7.05909e-16	5.34561e-10
cg09837977	chr7	111091144	111091146	LRRN3;LRRN3;IMMP2L;LRRN3;LRRN3;LRRN3;LRRN3	5'UTR;1stExon;Body;5'UTR;1stExon;1stExon;5'UTR	-0.750743	0.0807997	1.52261e-20	6.78696e-19	5.13954e-13
cg11556164	chr7	111098258	111098260	LRRN3;IMMP2L;LRRN3;LRRN3	5'UTR;Body;5'UTR;5'UTR	-0.527075	0.0731428	5.75745e-13	5.89419e-12	4.46347e-06
cg05221370	chr7	111098779	111098781	LRRN3;IMMP2L;LRRN3;LRRN3	5'UTR;Body;5'UTR;5'UTR	-0.78167	0.078383	2.01219e-23	1.56902e-21	1.18817e-15
cg20400733	chr7	112383720	112383722			0.844503	0.143681	4.16197e-09	1.67909e-08	0.0127152
cg03743262	chr7	114088450	114088452			0.455794	0.0788545	7.46188e-09	2.8746e-08	0.0217684
cg01248108	chr7	114979516	114979518	MDFIC;MDFIC;MDFIC;MDFIC	ExonBnd;ExonBnd;Body;Body	0.357636	0.0619323	7.71256e-09	2.96342e-08	0.022441
cg09251068	chr7	117780946	117780948	CTTNBP2	Body	-0.292151	0.0508864	9.39907e-09	4.25479e-08	0.0322201
cg10965265	chr7	128666425	128666427			0.327477	0.0489441	2.21885e-11	1.35706e-10	0.000102766
cg20411555	chr7	130915315	130915317			-0.405797	0.0629786	1.16814e-10	7.64633e-10	0.000579031
cg17155010	chr7	130917984	130917986	LOC100506860	Body	-0.516429	0.0800112	1.08601e-10	7.15243e-10	0.000541629
cg12609247	chr7	130926657	130926659			-0.343798	0.056957	1.57887e-09	8.30267e-09	0.00628733
cg04368942	chr7	134886568	134886570	CALD1;CALD1;CALD1	Body;Body;Body	-0.627828	0.0810254	9.29609e-15	1.34736e-13	1.02031e-07
cg18734657	chr7	139720791	139720793	HIPK2;HIPK2	Body;Body	-0.297478	0.0456446	7.15998e-11	4.88376e-10	0.000369831
cg07086679	chr7	140316321	140316323			-0.462617	0.0677975	8.88376e-12	7.22299e-11	5.46972e-05
cg08216829	chr7	142312710	142312712			0.421661	0.0666161	2.45606e-10	1.24027e-09	0.000939213
cg18956562	chr7	144452210	144452212	TPK1;TPK1	3'UTR;3'UTR	0.518249	0.0681205	2.78757e-14	2.91194e-13	2.20511e-07
cg21322436	chr7	146115749	146115751	CNTNAP2	TSS1500	-0.814195	0.06809	5.92213e-33	2.9415e-30	2.22749e-24
cg16254309	chr7	146117059	146117061	CNTNAP2	Body	-0.684898	0.0887228	1.16761e-14	1.66012e-13	1.25715e-07
cg25949550	chr7	146117213	146117215	CNTNAP2	Body	-1.46071	0.111463	3.08831e-39	5.19753e-36	3.93592e-30
cg11207515	chr7	147207112	147207114	CNTNAP2	Body	0.398728	0.0562563	1.36363e-12	1.04242e-11	7.8939e-06
cg16720061	chr7	155198517	155198519			-0.719969	0.0919567	4.90091e-15	7.49714e-14	5.67733e-08
cg23162675	chr7	155198574	155198576			-0.59766	0.0663662	2.1471e-19	7.65591e-18	5.79756e-12
cg02223801	chr7	157574240	157574242	PTPRN2;PTPRN2;PTPRN2	Body;Body;Body	-0.410102	0.0566894	4.68268e-13	4.87806e-12	3.69399e-06
cg19421584	chr7	158871555	158871557	WDR60	Body	0.568424	0.0850078	2.28218e-11	1.39267e-10	0.000105462
cg11789766	chr8	1772937	1772939	CLN8	Body	0.402764	0.0571256	1.78277e-12	1.33389e-11	1.01011e-05
cg15999700	chr8	1772981	1772983	CLN8	Body	0.466207	0.0706814	4.22692e-11	2.45564e-10	0.000185958
cg03778809	chr8	1773070	1773072	CLN8	Body	0.729423	0.0862043	2.63804e-17	4.83169e-16	3.65887e-10
cg05480247	chr8	6811848	6811850	XKR5;XKR5	Body;Body	0.579925	0.0715138	5.09258e-16	7.34381e-15	5.56122e-09
cg15030090	chr8	9073198	9073200			0.305842	0.0495398	6.6722e-10	3.11212e-09	0.0023567
cg03469437	chr8	14853679	14853681	MIR383;SGCZ	TSS200;Body	-0.333271	0.0556641	2.13509e-09	1.09465e-08	0.00828941
cg03748458	chr8	14853738	14853740	MIR383;SGCZ	TSS1500;Body	-0.37903	0.0606328	4.07217e-10	2.39978e-09	0.00181727
cg09511513	chr8	20202502	20202504	ATP6V1B2	Body	-0.392772	0.0668253	4.16261e-09	2.01774e-08	0.0152797
cg03479985	chr8	20972629	20972631	LOC286114	TSS1500	1.19079	0.172192	4.66244e-12	3.23016e-11	2.44609e-05
cg00255726	chr8	21911602	21911604	DOK2	Body	0.409074	0.068021	1.81071e-09	7.80269e-09	0.00590871
cg25197654	chr8	22056494	22056496	DMTN;DMTN;DMTN;DMTN;DMTN	TSS1500;5'UTR;5'UTR;5'UTR;5'UTR	-0.79462	0.103262	1.41325e-14	1.97729e-13	1.49733e-07
cg26931213	chr8	23668552	23668554			0.644512	0.092988	4.17503e-12	2.91814e-11	2.20981e-05
cg00377497	chr8	27309592	27309594	TRIM35	Body	-0.487908	0.0856865	1.24021e-08	5.48503e-08	0.0415363
cg24540678	chr8	28401085	28401087			-0.592373	0.100946	4.40567e-09	2.1254e-08	0.0160949
cg07058086	chr8	29262668	29262670	KIF13B	Body	0.223656	0.0315745	1.40614e-12	1.07228e-11	8.12001e-06
cg09137809	chr8	38758037	38758039	TACC1	5'UTR	-0.388536	0.0637528	1.09836e-09	5.95475e-09	0.00450933
cg11911122	chr8	70404533	70404535	NCOA2	TSS1500	0.53852	0.0906305	2.81683e-09	1.17207e-08	0.00887569
cg26754262	chr8	74705624	74705626	MIR2052	TSS200	-0.266275	0.0453639	4.3646e-09	2.10724e-08	0.0159574
cg06014707	chr8	74755382	74755384	MIR2052HG	Body	-0.225451	0.0319666	1.75498e-12	1.63568e-11	1.23864e-05
cg27031987	chr8	76615140	76615142	ZFHX4-AS1	Body	0.458357	0.0719207	1.8526e-10	9.56751e-10	0.000724515
cg13240333	chr8	76616220	76616222	ZFHX4-AS1	Body	0.467575	0.0774982	1.60575e-09	6.98566e-09	0.00529
cg10745039	chr8	89397617	89397619			0.76376	0.0911636	5.38795e-17	9.31482e-16	7.05379e-10
cg05593715	chr8	94044667	94044669			-0.535208	0.0876906	1.03858e-09	5.6572e-09	0.00428401
cg05113537	chr8	102156839	102156841			-0.556694	0.0769103	4.54611e-13	4.74762e-12	3.59521e-06
cg19589396	chr8	102925145	102925147			-0.407357	0.0719436	1.4947e-08	6.50781e-08	0.0492815
cg17200283	chr8	114846765	114846767			0.548485	0.0913935	1.95678e-09	8.38043e-09	0.00634622
cg14711465	chr8	119698352	119698354			-0.501268	0.0841827	2.60829e-09	1.31495e-08	0.00995769
cg26275598	chr8	123154803	123154805			0.662852	0.114111	6.29129e-09	2.45655e-08	0.0186026
cg14128479	chr8	125510462	125510464			-0.549382	0.0916154	2.01481e-09	1.03803e-08	0.00786062
cg25305703	chr8	127365971	127365973			-0.348369	0.0552003	2.77241e-10	1.6875e-09	0.00127789
cg15277721	chr8	128230981	128230983			-0.678237	0.105538	1.30622e-10	8.47021e-10	0.00064142
cg07710094	chr8	129267705	129267707			-0.355681	0.058463	1.17316e-09	6.32514e-09	0.00478981
cg14391923	chr8	139570840	139570842			-0.246729	0.0415854	2.9731e-09	1.48247e-08	0.0112263
cg12075928	chr8	140791207	140791209	PTK2;PTK2	Body;Body	-0.62949	0.0686556	4.78275e-20	1.93568e-18	1.46582e-12
cg11960359	chr8	141328968	141328970			-0.280077	0.0493974	1.42897e-08	6.24514e-08	0.0472924
cg12873476	chr8	141392627	141392629			-0.441749	0.0678779	7.61609e-11	5.16795e-10	0.000391351
cg11649105	chr8	141392699	141392701			-0.554252	0.0951957	5.80661e-09	2.73703e-08	0.0207266
cg18974499	chr8	141406412	141406414			-0.753256	0.0614311	1.45254e-34	9.86433e-32	7.46993e-26
cg17651613	chr8	142030178	142030180			-0.560268	0.0593003	3.45415e-21	1.74492e-19	1.32137e-13
cg15410835	chr8	142044275	142044277			-0.313881	0.0437511	7.27111e-13	7.29887e-12	5.52719e-06
cg11827514	chr8	142044360	142044362			-0.248039	0.0319737	8.65425e-15	1.26192e-13	9.55611e-08
cg05776619	chr8	142044423	142044425			-0.404581	0.0597186	1.24587e-11	9.84527e-11	7.45549e-05
cg07530264	chr8	143891328	143891330			0.66738	0.0918789	3.76645e-13	3.19205e-12	2.41723e-06
cg11147309	chr8	143937719	143937721	PLEC1;PLEC1;PLEC1;PLEC1;PLEC1;PLEC1;PLEC1;PLEC1	Body;Body;Body;Body;Body;Body;Body;Body	-0.758146	0.133643	1.40388e-08	6.14463e-08	0.0465312
cg09943198	chr9	222491	222493	DOCK8	Body	-0.523956	0.0923749	1.41091e-08	6.17281e-08	0.0467446
cg08440485	chr9	5892541	5892543	MLANA;MLANA	ExonBnd;Body	0.636452	0.109805	6.78314e-09	2.63289e-08	0.019938
cg25924423	chr9	7298151	7298153			0.403724	0.0663714	1.18105e-09	5.26472e-09	0.00398679
cg26655345	chr9	14209709	14209711	NFIB;NFIB;NFIB	Body;Body;Body	-0.27957	0.0362562	1.24869e-14	1.76538e-13	1.33686e-07
cg03253449	chr9	14213559	14213561	NFIB;NFIB;NFIB	Body;Body;Body	-0.429007	0.0512881	6.02926e-17	1.33633e-15	1.01196e-09
cg16545019	chr9	14277484	14277486	NFIB;NFIB;NFIB	Body;Body;Body	0.544498	0.0622193	2.10952e-18	4.73982e-17	3.5893e-11
cg13483196	chr9	15156121	15156123			-0.786422	0.108125	3.50908e-13	3.74543e-12	2.83629e-06
cg21040864	chr9	21681798	21681800			-0.455857	0.0663622	6.45498e-12	5.39128e-11	4.08263e-05
cg02716826	chr9	33447033	33447035	SUGT1P1;AQP3	Body;Body	-0.745519	0.102271	3.1076e-13	3.35103e-12	2.53762e-06
cg11347475	chr9	35731486	35731488	TLN1;CREB3;MIR6853	5'UTR;TSS1500;TSS1500	-1.0872	0.165446	4.98655e-11	3.50641e-10	0.000265528
cg01569067	chr9	72858490	72858492			-0.686121	0.0988421	3.87711e-12	3.38023e-11	2.55973e-05
cg03864568	chr9	76400794	76400796			-0.529197	0.0844573	3.70794e-10	2.20242e-09	0.00166782
cg22706402	chr9	81875144	81875146			-0.763	0.119837	1.92771e-10	1.20976e-09	0.000916112
cg08792700	chr9	84296363	84296365	SLC28A3;SLC28A3;SLC28A3	Body;Body;Body	-0.461407	0.07842	4.00964e-09	1.94971e-08	0.0147645
cg01270753	chr9	99182053	99182055			-0.516594	0.0879945	4.33816e-09	2.09555e-08	0.0158689
cg07394519	chr9	101313069	101313071	LPPR1;LPPR1	Body;Body	0.641293	0.111913	1.00272e-08	3.77376e-08	0.0285774
cg16060790	chr9	101372935	101372937	BAAT;BAAT	5'UTR;5'UTR	-0.298246	0.044945	3.22743e-11	2.35407e-10	0.000178266
cg10202782	chr9	101372961	101372963	BAAT;BAAT	5'UTR;5'UTR	-0.28965	0.0437845	3.70639e-11	2.67212e-10	0.000202351
cg01692968	chr9	105243067	105243069			-0.859442	0.0918516	8.21406e-21	3.85705e-19	2.92081e-13
cg00008629	chr9	112331380	112331382	ROD1;ROD1;ROD1	Body;Body;5'UTR	-0.370705	0.0379038	1.37008e-22	9.08705e-21	6.88131e-15
cg15167811	chr9	112331777	112331779	MIR3134;PTBP3;PTBP3;PTBP3;PTBP3;PTBP3;PTBP3	Body;Body;Body;Body;5'UTR;5'UTR;5'UTR	-0.586965	0.0532241	2.79483e-28	5.59921e-26	4.24009e-20
cg13511623	chr9	123716678	123716680	DENND1A;DENND1A	Body;Body	-0.299903	0.0493204	1.19659e-09	6.44078e-09	0.00487738
cg25430089	chr9	125763647	125763649	PBX3;PBX3;PBX3;PBX3	Body;Body;Body;Body	-0.4251	0.055733	2.39459e-14	3.20466e-13	2.42678e-07
cg14244402	chr9	127918822	127918824			-0.660906	0.106585	5.61997e-10	3.22341e-09	0.00244098
cg13483797	chr9	129669301	129669303	PRRX2	Body	-0.473294	0.0815957	6.61277e-09	3.08318e-08	0.0233479
cg26768182	chr9	131397291	131397293			-0.858296	0.0766424	4.13703e-29	9.73772e-27	7.37404e-21
cg14335029	chr9	131402498	131402500			-0.892354	0.109735	4.22657e-16	7.94928e-15	6.01972e-09
cg14400149	chr9	132999353	132999355			0.310665	0.0531832	5.17585e-09	2.05243e-08	0.0155424
cg03770138	chr9	133134263	133134265	RALGDS	Body	-0.763132	0.125466	1.18426e-09	6.37996e-09	0.00483133
cg05241923	chr9	133135422	133135424	RALGDS	Body	-0.886498	0.0969179	5.85917e-20	2.33107e-18	1.76524e-12

## Sheet: Table S2
CpG	Chromosome	Position_start_hg38	Position_end_hg38	UCSC_RefGene_Name	UCSC_RefGene_Group	Estimate_eur	StdError_eur	Pval_eur	Estimate_afr	StdError_afr	Pval_afr	Q	Q_pval	I2	Q_pval_adj
cg00731338	chr5	346847	346849	AHRR;AHRR	Body;Body	0.753038	0.0666787	1.41238e-29	0.131807	0.0833781	0.113917	33.8595	5.9239e-09	0.970466	7.42265e-06
cg22675726	chr18	3179890	3179892	MYOM1;MYOM1	Body;Body	-0.653285	0.0731507	4.23428e-19	-0.0828396	0.115437	0.472994	17.4231	2.99163e-05	0.942605	0.0374851
cg18007737	chr2	232400448	232400450			-0.721581	0.102297	1.74078e-12	-0.100332	0.11653	0.389242	16.0519	6.16302e-05	0.937702	0.0772226
cg23576855	chr5	373183	373185	AHRR	Body	-0.292169	0.0265057	2.96369e-28	-0.670664	0.093853	8.94047e-13	15.0625	0.000104008	0.93361	0.130322
cg00977926	chr5	54116052	54116054	ARL 15.00	Body	0.928922	0.112883	1.88622e-16	0.172631	0.181016	0.340247	12.5683	0.000392337	0.920435	0.491599
cg06119833	chr14	101226241	101226243			-0.505316	0.0771447	5.74483e-11	-0.098854	0.0855211	0.247721	12.4545	0.000416983	0.919708	0.52248
cg00008629	chr9	112331380	112331382	ROD1;ROD1;ROD1	Body;Body;5'UTR	-0.370733	0.0415497	4.55254e-19	-0.358819	0.106545	0.000757801	0.0108543	0.917023	0	1
cg00010201	chr3	98568261	98568263			-1.04737	0.120998	4.88306e-18	-0.469874	0.136387	0.000570746	10.0325	0.00153799	0.900324	1
cg00011225	chr2	218873591	218873593	WNT6	Body	0.23034	0.0326204	1.65015e-12	0.160336	0.0740783	0.0304333	0.748004	0.387109	0	1
cg00013899	chr1	64526749	64526751	CACHD1	Body	0.431148	0.0655949	4.93478e-11	0.270987	0.157353	0.0850412	0.882632	0.347482	0	1
cg00035937	chr7	92244770	92244772	KRIT1;KRIT1;KRIT1;KRIT1;ANKIB1;KRIT1	5'UTR;5'UTR;5'UTR;5'UTR;TSS1500;5'UTR	-0.436999	0.0833698	1.59109e-07	-0.580566	0.213425	0.00652358	0.392594	0.530939	0	1
cg00045592	chr1	160744508	160744510	SLAMF7;SLAMF7;SLAMF7;SLAMF7;SLAMF7;SLAMF7;SLAMF7;SLAMF7;SLAMF7;SLAMF7	5'UTR;Body;Body;Body;Body;Body;Body;Body;Body;Body	-0.961727	0.086281	7.45184e-29	-0.944385	0.201643	2.82081e-06	0.00625204	0.936977	0	1
cg00052692	chr12	122004956	122004958			0.307892	0.0559964	3.83201e-08	0.231314	0.144234	0.108771	0.244965	0.620643	0	1
cg00065944	chr13	76440930	76440932			0.638707	0.0949687	1.75057e-11	0.767824	0.263738	0.00359912	0.212166	0.645075	0	1
cg00073090	chr19	1265879	1265881			-1.45204	0.149407	2.50985e-22	-0.97143	0.361437	0.00719482	1.51012	0.219121	0.337801	1
cg00094998	chr22	40388320	40388322	SGSM3;SGSM3	5'UTR;5'UTR	1.24469	0.169138	1.85237e-13	0.483697	0.404454	0.231726	3.01321	0.0825885	0.668128	1
cg00134210	chr10	14602132	14602134	FAM107B	Body	-0.433893	0.0896201	1.28882e-06	-0.750702	0.204021	0.000233664	2.02126	0.155111	0.505258	1
cg00148223	chr5	957797	957799			-0.739141	0.111748	3.73232e-11	-0.668978	0.296498	0.0240539	0.0490318	0.824757	0	1
cg00184372	chr2	854673	854675	LINC01115;LINC01115	Body;Body	0.415764	0.0723611	9.15545e-09	0.184979	0.170713	0.278555	1.54924	0.213247	0.354524	1
cg00202479	chr6	31792605	31792607	VARS	Body	0.54525	0.0753164	4.50481e-13	0.635755	0.195043	0.00111582	0.187378	0.665108	0	1
cg00205076	chr18	683500	683502	ENOSF1;ENOSF1;ENOSF1	Body;Body;Body	0.473814	0.0933349	3.84466e-07	0.301685	0.148408	0.0420721	0.963953	0.326193	0	1
cg00210249	chr10	69375922	69375924	HK1;HK1;HK1;HK1;HK1	Body;Body;Body;Body;Body	0.381768	0.0669401	1.17628e-08	0.374131	0.163188	0.0218687	0.00187451	0.965466	0	1
cg00216055	chr2	136131678	136131680			0.40469	0.0732492	3.29787e-08	0.280572	0.170987	0.10082	0.445214	0.504616	0	1
cg00238508	chr3	71858585	71858587			0.324154	0.0547988	3.31159e-09	0.139828	0.149494	0.349611	1.34021	0.246996	0.253851	1
cg00247870	chr2	9699635	9699637			0.975518	0.154863	2.99144e-10	0.363916	0.251654	0.148149	4.28413	0.0384698	0.76658	1
cg00255726	chr8	21911602	21911604	DOK2	Body	0.460305	0.0755577	1.11443e-09	0.117372	0.177025	0.507316	3.17444	0.0747987	0.684984	1
cg00286125	chr19	35756004	35756006	HSPB6	Body	0.459762	0.0779681	3.70628e-09	0.438587	0.188686	0.0201027	0.010757	0.917395	0	1
cg00298065	chr19	58204209	58204211	ZNF274;ZNF274;ZNF274	Body;Body;5'UTR	0.331206	0.0574593	8.20507e-09	0.103896	0.167313	0.534622	1.65106	0.198815	0.394328	1
cg00300637	chr5	319317	319319	AHRR	Body	0.558754	0.0910076	8.27069e-10	0.442398	0.242145	0.0677011	0.202323	0.652852	0	1
cg00303541	chr3	51707263	51707265	GRM2;GRM2	5'UTR;5'UTR	0.280969	0.045401	6.06996e-10	0.429298	0.111156	0.000112404	1.5261	0.216699	0.344733	1
cg00303773	chr17	17849260	17849262	TOM1L2;TOM1L2;TOM1L2;TOM1L2;TOM1L2;TOM1L2	Body;Body;Body;Body;Body;Body	-0.309895	0.0604148	2.90575e-07	-0.345708	0.149623	0.0208584	0.04926	0.824356	0	1
cg00305281	chr22	41920171	41920173			0.678141	0.137513	8.16107e-07	0.816771	0.336507	0.0152157	0.145432	0.702939	0	1
cg00310412	chr15	74432576	74432578	SEMA7A;SEMA7A;SEMA7A	Body;Body;5'UTR	-1.57307	0.133061	2.9969e-32	-1.37968	0.298187	3.71193e-06	0.350776	0.553674	0	1
cg00323937	chr7	26666813	26666815			-0.786051	0.142256	3.28352e-08	-0.54248	0.273763	0.0475279	0.623292	0.429827	0	1
cg00377497	chr8	27309592	27309594	TRIM35	Body	-0.45366	0.0948432	1.72467e-06	-0.752565	0.225653	0.000852825	1.49119	0.222032	0.329394	1
cg00385142	chr3	98517073	98517075	CLDND1;CLDND1;CLDND1;CLDND1;CLDND1;CLDND1	Body;Body;Body;Body;Body;Body	-0.767988	0.112988	1.0674e-11	-0.994911	0.262289	0.000148726	0.631349	0.426861	0	1
cg00414136	chr7	40774066	40774068	SUGCT;SUGCT;SUGCT;SUGCT	Body;Body;Body;Body	-0.430561	0.0788544	4.75582e-08	-0.588559	0.189598	0.00190767	0.592033	0.441634	0	1
cg00417304	chr11	45102904	45102906	PRDM11	Body	-0.829874	0.122215	1.11937e-11	-0.543096	0.309701	0.0794964	0.741911	0.38905	0	1
cg00460436	chr16	4351727	4351729	Magmas	TSS1500	0.901563	0.173259	1.95518e-07	0.733531	0.362813	0.0431982	0.174664	0.676	0	1
cg00475490	chr11	86806067	86806069	PRSS23;PRSS23;PRSS23;PRSS23;PRSS23;PRSS23;PRSS23	5'UTR;Body;Body;5'UTR;Body;Body;Body	-0.958948	0.0640327	1.0552e-50	-0.781704	0.142697	4.30018e-08	1.28421	0.257117	0.221312	1
cg00526275	chr12	118373745	118373747	TAOK3	TSS1500	-0.286644	0.0695901	3.80468e-05	-0.589052	0.145347	5.06254e-05	3.52159	0.0605744	0.716037	1
cg00548098	chr16	11201809	11201811			-0.673034	0.102733	5.70316e-11	-0.674073	0.272181	0.0132656	1.27685e-05	0.997149	0	1
cg00565882	chr2	38073563	38073565	CYP1B1	Body	0.445556	0.0720331	6.19332e-10	0.327248	0.186032	0.0785611	0.351703	0.553151	0	1
cg00569896	chr4	210592	210594			0.248022	0.0450174	3.59904e-08	0.160583	0.116186	0.166937	0.492449	0.482837	0	1
cg00592046	chr18	72181338	72181340			-0.379939	0.054228	2.44643e-12	-0.37039	0.140865	0.00855385	0.00400227	0.949557	0	1
cg00592995	chr20	57621311	57621313	ZBP1;ZBP1;ZBP1;ZBP1	TSS1500;TSS1500;TSS1500;TSS1500	0.950719	0.122624	8.96366e-15	0.377304	0.286703	0.18817	3.38155	0.0659301	0.704277	1
cg00602811	chr2	144520996	144520998	ZEB2;ZEB2;ZEB2	TSS1500;TSS1500;TSS1500	-0.611223	0.111049	3.71045e-08	-0.35439	0.25917	0.171499	0.829718	0.362354	0	1
cg00609473	chr14	22882632	22882634	REM2	TSS1500	1.42928	0.207912	6.22254e-12	0.297745	0.379225	0.432371	6.8455	0.00888647	0.853919	1
cg00634989	chr6	21109835	21109837	CDKAL1	Body	-0.41955	0.0707248	2.99004e-09	-0.391571	0.146442	0.00749738	0.0295976	0.863406	0	1
cg00656630	chr2	120254446	120254448	RALB	5'UTR	-0.507324	0.0910229	2.49547e-08	-0.569189	0.213134	0.0075724	0.0712559	0.789517	0	1
cg00661399	chr6	32081399	32081401	TNXB	Body	-0.410936	0.0782703	1.51923e-07	-0.517791	0.196214	0.00831738	0.25586	0.612979	0	1
cg00664406	chr3	51706858	51706860	GRM2;GRM2	TSS1500;TSS1500	0.430594	0.0656543	5.43486e-11	0.527926	0.170441	0.0019522	0.283972	0.59411	0	1
cg00666749	chr13	21062978	21062980	LATS2	TSS1500	-0.353311	0.0670284	1.35634e-07	-0.769639	0.183792	2.81972e-05	4.52885	0.033328	0.779193	1
cg00687674	chr15	69080919	69080921	MIR548H4;TMEM84	Body;Body	0.743495	0.111483	2.57338e-11	0.410906	0.206479	0.0465843	2.00891	0.156377	0.502219	1
cg00689360	chr4	99352837	99352839	ADH1C	TSS200	-0.477236	0.0664996	7.15103e-13	-0.576201	0.156808	0.000238242	0.337607	0.561214	0	1
cg00699559	chr5	419596	419598	AHRR;AHRR	Body;Body	0.547921	0.094399	6.46328e-09	0.359599	0.210326	0.0873169	0.667291	0.413998	0	1
cg00741986	chr4	2746604	2746606	TNIP2;TNIP2	Body;Body	-0.727086	0.128958	1.71879e-08	-0.750072	0.327049	0.0218218	0.0042749	0.947869	0	1
cg00819417	chr17	31371897	31371899	NF1;NF1	Body;Body	-0.542147	0.0922774	4.2238e-09	-0.221298	0.23706	0.350557	1.59078	0.207214	0.371379	1
cg00827939	chr22	39452846	39452848			-0.722207	0.120032	1.77909e-09	-0.565125	0.267411	0.0345734	0.287197	0.592022	0	1
cg00860225	chr17	28986138	28986140	SEZ6;SEZ6	Body;Body	0.610992	0.0920392	3.17115e-11	0.530042	0.245823	0.0310683	0.0951095	0.757779	0	1
cg00867472	chr1	156745015	156745017	HDGF;HDGF;HDGF	Body;Body;Body	0.799862	0.144334	2.99476e-08	0.349031	0.357484	0.328889	1.3675	0.242241	0.26874	1
cg00871610	chr21	35720713	35720715	MIR802	Body	-0.596103	0.100986	3.57274e-09	-0.705183	0.250288	0.00484015	0.163346	0.686094	0	1
cg00890518	chr4	6907958	6907960	TBC1D14	TSS1500	0.856579	0.157743	5.62818e-08	0.474293	0.387358	0.22079	0.835439	0.360704	0	1
cg00911794	chr17	2058837	2058839	HIC1;HIC1	3'UTR;3'UTR	0.576224	0.0712941	6.35313e-16	0.613643	0.187873	0.00108974	0.0346759	0.852276	0	1
cg00916981	chr16	68287599	68287601	SLC7A6;SLC7A6	Body;Body	0.815921	0.149803	5.13358e-08	0.629002	0.310681	0.0429096	0.293692	0.587864	0	1
cg00973876	chr17	79925408	79925410			-0.449319	0.0976469	4.19519e-06	-0.673089	0.19803	0.000676498	1.02712	0.310835	0.0264076	1
cg00988037	chr1	54403333	54403335	SSBP3;SSBP3;SSBP3	Body;Body;Body	0.6618	0.121245	4.8054e-08	0.441833	0.263172	0.0931773	0.576291	0.44777	0	1
cg01010073	chr7	45025973	45025975	CCM2;CCM2;CCM2;CCM2	Body;Body;Body;Body	-0.613861	0.100905	1.17526e-09	-0.545867	0.24306	0.0247163	0.0667509	0.796128	0	1
cg01015663	chr1	23403198	23403200	TCEA3	Body	-0.889196	0.129802	7.36526e-12	-0.346091	0.289603	0.232065	2.92859	0.0870234	0.658539	1
cg01083910	chr2	47310573	47310575	LOC101927043;LOC101927043	Body;Body	0.625077	0.121393	2.61617e-07	0.615948	0.294572	0.0365287	0.000820934	0.977142	0	1
cg01089538	chr3	187027853	187027855	ST6GAL1;ST6GAL1;ST6GAL1	5'UTR;5'UTR;5'UTR	0.757209	0.123129	7.76218e-10	0.560727	0.28716	0.050859	0.395457	0.529445	0	1
cg01127300	chr22	38218788	38218790			-0.576294	0.0700522	1.92547e-16	-0.375367	0.175002	0.0319582	1.13617	0.286462	0.119854	1
cg01140244	chr10	132685455	132685457	INPP5A	Body	0.970656	0.177577	4.60024e-08	1.03461	0.436846	0.017867	0.0183931	0.892121	0	1
cg01154162	chr17	7997381	7997383			0.507866	0.0949543	8.86691e-08	0.346479	0.226819	0.126622	0.430775	0.511609	0	1
cg01162877	chr1	8590958	8590960	RERE;RERE	Body;Body	0.367555	0.0645325	1.22894e-08	0.173272	0.154914	0.263353	1.34027	0.246986	0.253882	1
cg01208318	chr14	105863441	105863443			-0.303946	0.0563252	6.80417e-08	-0.272683	0.157198	0.0828046	0.0350526	0.851486	0	1
cg01248108	chr7	114979516	114979518	MDFIC;MDFIC;MDFIC;MDFIC	ExonBnd;ExonBnd;Body;Body	0.400958	0.0677171	3.19849e-09	0.191096	0.175249	0.275526	1.24772	0.263989	0.198537	1
cg01268763	chr14	53151700	53151702	DDHD1;DDHD1;DDHD1	Body;Body;Body	-0.30084	0.0572019	1.44631e-07	-0.162282	0.116223	0.162626	1.14412	0.284783	0.125966	1
cg01270753	chr9	99182053	99182055			-0.485361	0.096939	5.53219e-07	-0.813486	0.235338	0.000546898	1.66199	0.197335	0.398311	1
cg01284182	chr15	39530952	39530954			-0.459715	0.0790834	6.13491e-09	-0.483169	0.20599	0.0189968	0.0112988	0.915348	0	1
cg01296603	chr1	53286068	53286070	LRP8;LRP8;LRP8;LRP8	Body;Body;Body;Body	0.443333	0.0667229	3.04492e-11	0.178697	0.163376	0.274053	2.24868	0.133729	0.555294	1
cg01324550	chr17	48598736	48598738	LOC404266;LOC404266;LOC404266;LOC404266;HOXB6;LOC404266	Body;Body;Body;Body;5'UTR;Body	-0.401347	0.0658209	1.07704e-09	-0.504329	0.16066	0.00169462	0.351823	0.553083	0	1
cg01340229	chr3	161072613	161072615			-0.687491	0.108316	2.19393e-10	-0.670445	0.236918	0.00465676	0.00428183	0.947827	0	1
cg01406381	chr19	46785005	46785007	SLC1A5;SLC1A5;SLC1A5	TSS200;Body;5'UTR	-0.432249	0.0757434	1.15155e-08	-0.451956	0.156332	0.00384022	0.0128703	0.909676	0	1
cg01435315	chr10	70588663	70588665			-0.556467	0.0710461	4.78343e-15	-0.633514	0.176546	0.000332728	0.163914	0.685578	0	1
cg01444574	chr2	127859753	127859755			0.539474	0.0948263	1.27729e-08	0.472324	0.236818	0.0461021	0.0692912	0.792372	0	1
cg01458821	chr5	122092138	122092140			0.345693	0.0616192	2.02154e-08	0.364412	0.146348	0.0127732	0.0138962	0.906161	0	1
cg01464849	chr3	160402692	160402694	SMC4;SMC4;SMC4;SMC4;SMC4;SMC4	ExonBnd;ExonBnd;ExonBnd;Body;Body;Body	-0.329649	0.054736	1.71719e-09	-0.460613	0.132047	0.000486181	0.839427	0.359561	0	1
cg01478827	chr1	21232085	21232087	ECE1;ECE1;ECE1;ECE1	Body;Body;Body;Body	0.681268	0.107165	2.055e-10	0.203068	0.257778	0.430835	2.93422	0.0867205	0.659194	1
cg01559644	chr1	178188510	178188512	RASAL2	Body	-0.38907	0.067112	6.73815e-09	-0.376508	0.17008	0.0268488	0.00471989	0.945227	0	1
cg01568402	chr3	64088730	64088732	LINC00994;PRICKLE2-AS1	TSS1500;Body	-0.530151	0.0641162	1.35553e-16	-0.678782	0.149626	5.71897e-06	0.833667	0.361214	0	1
cg01569067	chr9	72858490	72858492			-0.670741	0.110636	1.33968e-09	-0.765868	0.241619	0.0015258	0.12814	0.720369	0	1
cg01579391	chr15	101499877	101499879			0.959228	0.156057	7.91332e-10	0.708828	0.352969	0.0446232	0.420974	0.516451	0	1
cg01593408	chr10	76939947	76939949	KCNMA1-AS1;KCNMA1;KCNMA1;KCNMA1;KCNMA1;KCNMA1;KCNMA1	Body;Body;Body;Body;Body;Body;Body	-0.603094	0.104319	7.41395e-09	-0.365021	0.23884	0.126436	0.834408	0.361001	0	1
cg01594685	chr16	3065051	3065053	IL32;IL32;IL32;IL32;IL32;IL32;IL32;IL32	TSS1500;TSS1500;TSS1500;TSS1500;TSS1500;TSS1500;TSS1500;TSS1500	-0.688584	0.127522	6.67479e-08	-0.821007	0.313062	0.00872848	0.153461	0.69525	0	1
cg01641754	chr5	99020278	99020280			-0.647514	0.0829193	5.76624e-15	-0.728317	0.189165	0.000118039	0.153054	0.695634	0	1
cg01649837	chr19	16719831	16719833	NWD1;NWD1	TSS200;TSS200	-0.506137	0.0780985	9.12632e-11	-0.30936	0.177253	0.0809329	1.03207	0.309673	0.0310739	1
cg01651583	chr10	45403815	45403817	ALOX5;ALOX5;ALOX5	Body;Body;Body	0.525992	0.0836293	3.18359e-10	0.033436	0.212313	0.874863	4.65926	0.0308865	0.785374	1
cg01668352	chr12	64088816	64088818	SRGAP1	Body	-0.601774	0.0955074	2.96098e-10	-0.422478	0.219806	0.0545998	0.559696	0.454383	0	1
cg01692968	chr9	105243067	105243069			-0.813675	0.102591	2.16938e-15	-1.05118	0.236479	8.78365e-06	0.848926	0.356856	0	1
cg01731783	chr14	73745084	73745086	C14orf43;C14orf43	5'UTR;5'UTR	-1.21702	0.198004	7.92545e-10	-1.28799	0.453406	0.00450136	0.0205806	0.885927	0	1
cg01744331	chr11	2701127	2701129	KCNQ1OT1;KCNQ1;KCNQ1	TSS1500;Body;Body	-0.334616	0.0474409	1.74688e-12	-0.257254	0.110332	0.0197201	0.414927	0.519479	0	1
cg01756827	chr20	49307252	49307254			0.41334	0.0750209	3.59516e-08	0.274885	0.176217	0.118778	0.522616	0.469728	0	1
cg01787382	chr3	169323797	169323799	MECOM	Body	-0.495841	0.0885765	2.1698e-08	-0.497164	0.207786	0.0167262	3.42977e-05	0.995327	0	1
cg01819568	chr4	54661971	54661973	KIT;KIT	Body;Body	0.564494	0.104729	7.04367e-08	0.660339	0.26672	0.0132945	0.111881	0.738013	0	1
cg01844491	chr7	33933366	33933368	BMPER	Body	0.512514	0.0970093	1.26984e-07	0.990014	0.2337	2.27284e-05	3.56111	0.0591483	0.719188	1
cg01895164	chr1	26005661	26005663			-0.490882	0.081516	1.72377e-09	-0.754035	0.205286	0.000239632	1.41942	0.233499	0.295487	1
cg01898564	chr16	20870479	20870481	DCUN1D3	5'UTR	-0.668773	0.117005	1.09218e-08	-0.760227	0.254477	0.0028135	0.106615	0.744031	0	1
cg01899089	chr5	369853	369855	AHRR	Body	-0.729671	0.113777	1.42525e-10	-0.825055	0.272657	0.00247826	0.104232	0.746809	0	1
cg01901332	chr11	75320009	75320011	ARRB1;ARRB1	Body;Body	-0.651557	0.0805703	6.12484e-16	-0.655321	0.184057	0.000370268	0.00035092	0.985054	0	1
cg01904393	chr12	51421298	51421300			-0.613984	0.135082	5.48658e-06	-1.17695	0.302512	9.99959e-05	2.88751	0.0892685	0.653681	1
cg01926616	chr11	115925348	115925350			-0.512229	0.0907742	1.67219e-08	-0.568082	0.223387	0.0109894	0.0536549	0.816821	0	1
cg01937809	chr1	37476252	37476254	ZC3H12A	Body	-0.594429	0.100509	3.33505e-09	-0.330274	0.201002	0.100355	1.38164	0.239823	0.27622	1
cg01940273	chr2	232420223	232420225			-1.44556	0.0963901	7.68628e-51	-1.41233	0.241533	4.99514e-09	0.0163304	0.898315	0	1
cg01971407	chr11	313623	313625	IFITM1	TSS1500	-0.69825	0.112004	4.54291e-10	-0.533286	0.262152	0.041925	0.334855	0.562814	0	1
cg02008229	chr15	89802857	89802859	ANPEP	Body	0.271274	0.049832	5.21624e-08	0.349638	0.135587	0.00991739	0.294285	0.587488	0	1
cg02101876	chr13	40190972	40190974			0.540305	0.0998121	6.18995e-08	0.355796	0.237969	0.134879	0.511231	0.474606	0	1
cg02162324	chr16	67162558	67162560	HSF4;FBXL8;HSF4	TSS1500;Body;TSS1500	0.919604	0.16332	1.79498e-08	0.424055	0.399848	0.288898	1.31636	0.251246	0.24033	1
cg02162897	chr2	38073393	38073395	CYP1B1	Body	0.255182	0.0443478	8.71019e-09	0.222424	0.10932	0.04189	0.0771005	0.781266	0	1
cg02179548	chr12	93701430	93701432	CRADD	Body	-0.682609	0.108862	3.6014e-10	-0.571021	0.26536	0.0314078	0.151359	0.69724	0	1
cg02180507	chr6	36914305	36914307	C6orf89;C6orf89;C6orf89;C6orf89	Body;Body;Body;Body	-0.726131	0.13552	8.40932e-08	-0.719464	0.326088	0.0273597	0.000356496	0.984936	0	1
cg02186444	chr17	75124881	75124883	ARMC7	Body	0.796864	0.13354	2.41283e-09	0.135599	0.286529	0.636036	4.37569	0.036455	0.771465	1
cg02222791	chr14	88155079	88155081			-0.276016	0.0411215	1.91702e-11	-0.301405	0.111985	0.00711363	0.045294	0.831464	0	1
cg02223801	chr7	157574240	157574242	PTPRN2;PTPRN2;PTPRN2	Body;Body;Body	-0.419362	0.0645765	8.35649e-11	-0.41654	0.129996	0.00135419	0.000378135	0.984486	0	1
cg02252655	chr5	78553074	78553076	LHFPL2	5'UTR	0.593118	0.0880754	1.64822e-11	0.318324	0.216516	0.141506	1.38208	0.239747	0.276453	1
cg02274315	chr3	14402187	14402189	SLC6A6;SLC6A6;SLC6A6;SLC6A6	TSS1500;TSS1500;TSS1500;TSS1500	0.868719	0.148822	5.30588e-09	0.805476	0.399345	0.0436962	0.0220217	0.882029	0	1
cg02330078	chr5	164277917	164277919			0.425449	0.0837396	3.76213e-07	0.550798	0.206457	0.00763356	0.316548	0.57369	0	1
cg02341119	chr17	76870396	76870398	MGAT5B	Body	0.648902	0.105783	8.55391e-10	0.662171	0.271839	0.0148552	0.00206906	0.963719	0	1
cg02363630	chr10	97772380	97772382	SFRP5	TSS1500	1.22081	0.215988	1.58388e-08	1.14698	0.421034	0.00644594	0.0243471	0.876005	0	1
cg02372435	chr2	2846331	2846333			0.80714	0.133819	1.62353e-09	0.427559	0.281639	0.128986	1.48189	0.223478	0.325188	1
cg02405929	chr17	193067	193069			0.810052	0.136914	3.28883e-09	1.14854	0.338885	0.000701067	0.857647	0.354398	0	1
cg02415661	chr19	16197371	16197373	AP1M1;AP1M1	TSS1500;TSS1500	-0.590424	0.111076	1.0637e-07	-0.499785	0.268367	0.0625584	0.0973865	0.754989	0	1
cg02423587	chr1	35593777	35593779	TFAP2E	Body	0.897693	0.0904776	3.34972e-23	0.301658	0.173311	0.0817603	9.29436	0.0022986	0.892408	1
cg02476630	chr6	15444238	15444240	JARID2;JARID2	Body;5'UTR	-0.674534	0.103088	6.01712e-11	-0.504721	0.239429	0.0350291	0.424357	0.514771	0	1
cg02514318	chr2	196336458	196336460	HECW2	Body	-0.456516	0.0819257	2.51366e-08	-0.296327	0.210723	0.159654	0.502005	0.478621	0	1
cg02517189	chr19	42049201	42049203	GRIK5;GRIK5	Body;Body	0.451958	0.0749778	1.66112e-09	0.54591	0.204816	0.00769033	0.185554	0.666643	0	1
cg02532700	chr22	36861361	36861363	NCF4;NCF4	Body;Body	-0.605404	0.0620415	1.70404e-22	-0.374883	0.154127	0.0150035	1.92504	0.165302	0.480531	1
cg02554627	chr20	50576076	50576078	PTPN1;PTPN1	Body;Body	0.537598	0.106315	4.26634e-07	0.583385	0.23495	0.0130274	0.0315231	0.859078	0	1
cg02582922	chr21	38803345	38803347			-0.373444	0.0591369	2.70337e-10	-0.258431	0.126471	0.0410131	0.678634	0.410057	0	1
cg02583484	chr12	54283223	54283225	HNRNPA1;HNRPA1L-2;HNRNPA1	Body;Body;Body	-0.636417	0.102385	5.10189e-10	-0.639811	0.249285	0.0102707	0.000158629	0.989951	0	1
cg02597894	chr6	31793018	31793020	VARS	Body	0.746396	0.116488	1.47921e-10	0.511512	0.276022	0.0638595	0.614661	0.433038	0	1
cg02610360	chr11	120326811	120326813	TMEM136	5'UTR	0.454008	0.0623321	3.24784e-13	0.36066	0.150022	0.0162145	0.330169	0.56556	0	1
cg02629070	chr6	41426417	41426419			0.664162	0.111846	2.88171e-09	0.173281	0.248526	0.485656	3.24422	0.0716758	0.69176	1
cg02641990	chr1	66534101	66534103	SGIP1;SGIP1;SGIP1	5'UTR;5'UTR;1stExon	0.532633	0.0847675	3.31114e-10	0.256312	0.186644	0.16967	1.81701	0.17767	0.449644	1
cg02657160	chr3	98592218	98592220	CPOX	Body	-0.646284	0.0752376	8.7038e-18	-0.837183	0.183589	5.11303e-06	0.925738	0.335973	0	1
cg02699834	chr12	52645645	52645647	KRT2	Body	1.00541	0.161062	4.31004e-10	0.293092	0.332258	0.377711	3.72163	0.053712	0.7313	1
cg02714303	chr13	75760591	75760593	LMO7;LMO7	TSS200;Body	0.640339	0.0972742	4.61588e-11	0.498497	0.234274	0.0333509	0.312671	0.576046	0	1
cg02716826	chr9	33447033	33447035	SUGT1P1;AQP3	Body;Body	-0.892482	0.118352	4.66795e-14	-0.342477	0.210282	0.103385	5.1954	0.0226467	0.807522	1
cg02732789	chr16	17397319	17397321	XYLT1	Body	-0.641169	0.084308	2.8472e-14	-0.422378	0.205733	0.0400686	0.968353	0.325091	0	1
cg02738868	chr14	73754460	73754462	ELMSAN1;ELMSAN1	5'UTR;5'UTR	-2.23082	0.226299	6.33968e-23	-1.70429	0.493132	0.000548141	0.941709	0.331839	0	1
cg02759869	chr3	52704889	52704891	GLT8D1;SPCS1;GLT8D1;GLT8D1;GLT8D1;GLT8D1	TSS1500;TSS1500;5'UTR;5'UTR;5'UTR;5'UTR	-0.731864	0.123026	2.70054e-09	-0.591335	0.311478	0.0576332	0.176083	0.674762	0	1
cg02775989	chr17	49388293	49388295			0.760385	0.102879	1.45645e-13	0.349903	0.26488	0.186507	2.08675	0.148582	0.520786	1
cg02780210	chr17	39576436	39576438			0.530527	0.100624	1.3466e-07	0.419023	0.23728	0.0774052	0.187168	0.665284	0	1
cg02786339	chr10	77613572	77613574	KCNMA1;KCNMA1;KCNMA1;KCNMA1;KCNMA1;KCNMA1	Body;Body;Body;Body;Body;Body	-0.459591	0.0728263	2.77632e-10	-0.0452997	0.167064	0.786274	5.16763	0.0230116	0.806488	1
cg02786370	chr4	2746200	2746202	TNIP2;TNIP2;TNIP2	Body;Body;Body	-0.458958	0.0863903	1.08065e-07	-0.54543	0.207721	0.00864504	0.147741	0.700704	0	1
cg02793162	chr15	68666194	68666196	CORO2B	Body	0.700625	0.105766	3.48903e-11	0.362146	0.249483	0.146617	1.56028	0.211625	0.359088	1
cg02806824	chr16	48537767	48537769	MIR5095	Body	0.748771	0.140269	9.39117e-08	0.689631	0.325806	0.034286	0.0277969	0.867587	0	1
cg02841972	chr2	10036023	10036025			-0.646554	0.104377	5.85017e-10	-0.627364	0.253564	0.0133542	0.00489733	0.944209	0	1
cg02920129	chr3	21750702	21750704	ZNF385D	Body	-0.235594	0.0374091	3.01974e-10	-0.27763	0.0891168	0.00183726	0.189168	0.66361	0	1
cg02933413	chr3	155702354	155702356	PLCH1	5'UTR	-0.277351	0.0495103	2.12026e-08	-0.393051	0.126522	0.00189268	0.725189	0.394447	0	1
cg02954149	chr16	71526517	71526519	CHST4;CHST4	5'UTR;5'UTR	0.288406	0.056511	3.33362e-07	0.471231	0.157884	0.00283891	1.18862	0.275608	0.158687	1
cg02972527	chr10	97788882	97788884			0.59755	0.12744	2.74708e-06	0.945061	0.308742	0.00220598	1.08248	0.298144	0.0761938	1
cg02978227	chr3	98573182	98573184			-0.891893	0.0719274	2.61628e-35	-0.82262	0.167443	8.97722e-07	0.144495	0.703852	0	1
cg02980249	chr6	31792984	31792986	VARS	Body	0.777841	0.117852	4.10802e-11	0.495874	0.281183	0.0778112	0.855331	0.355048	0	1
cg02998240	chr1	16182172	16182174			-0.275871	0.0531635	2.11302e-07	-0.37475	0.157688	0.0174766	0.353067	0.552382	0	1
cg03026982	chr11	19932152	19932154	NAV2;NAV2;NAV2;NAV2	Body;Body;Body;Body	-0.404609	0.0681827	2.95291e-09	-0.575632	0.162082	0.00038306	0.945969	0.330748	0	1
cg03028088	chr10	62083461	62083463	ARID5B;ARID5B	Body;Body	-0.907806	0.143868	2.79021e-10	-0.667234	0.359809	0.0636808	0.385421	0.534716	0	1
cg03038262	chr11	315261	315263	IFITM1	3'UTR	-0.597075	0.0950853	3.39963e-10	-0.3918	0.228827	0.0868574	0.686254	0.407442	0	1
cg03078557	chr1	162285248	162285250	NOS1AP;NOS1AP	Body;Body	-0.278525	0.0411867	1.35636e-11	-0.410049	0.117486	0.00048267	1.11609	0.290761	0.104018	1
cg03105831	chr2	9993902	9993904	GRHL1	Body	-0.793757	0.126345	3.33218e-10	-0.399937	0.287693	0.164483	1.57089	0.210078	0.363419	1
cg03140421	chr16	67166277	67166279	HSF4;HSF4	Body;Body	0.478038	0.0967967	7.86918e-07	0.661044	0.237323	0.00534583	0.50982	0.475217	0	1
cg03158888	chr4	7227117	7227119	SORCS2	Body	0.882021	0.180958	1.09265e-06	1.29318	0.413934	0.00178342	0.828313	0.362761	0	1
cg03178303	chr2	69798878	69798880	ANXA4	Body	0.902116	0.140425	1.32568e-10	0.816075	0.339643	0.0162726	0.0548062	0.814902	0	1
cg03194226	chr3	45025339	45025341	CLEC3B	TSS1500	-0.44553	0.0823831	6.37217e-08	-0.297956	0.197469	0.131331	0.475702	0.490375	0	1
cg03227037	chr20	63580874	63580876			0.82771	0.108426	2.27824e-14	0.445557	0.243011	0.0667312	2.06242	0.15097	0.515133	1
cg03234777	chr11	118224828	118224830	AMICA1	5'UTR	-0.492242	0.0851338	7.38254e-09	-0.454258	0.203703	0.0257472	0.0296012	0.863398	0	1
cg03252361	chr14	21025693	21025695	NDRG2;NDRG2;NDRG2;NDRG2;NDRG2;NDRG2;NDRG2;NDRG2;NDRG2;NDRG2;NDRG2;NDRG2;NDRG2;NDRG2;NDRG2;NDRG2;NDRG2;NDRG2;NDRG2	5'UTR;5'UTR;5'UTR;5'UTR;5'UTR;TSS1500;TSS1500;TSS1500;TSS1500;TSS1500;TSS1500;TSS1500;TSS200;1stExon;1stExon;1stExon;1stExon;1stExon;Body	0.298586	0.0564842	1.2489e-07	0.257591	0.143495	0.0726333	0.0706693	0.790365	0	1
cg03252902	chr3	98556209	98556211			-0.699405	0.0952665	2.11114e-13	-0.690273	0.220562	0.00175038	0.00144465	0.969681	0	1
cg03253449	chr9	14213559	14213561	NFIB;NFIB;NFIB	Body;Body;Body	-0.447096	0.0566702	3.03532e-15	-0.223656	0.138784	0.107063	2.22161	0.136091	0.549877	1
cg03254067	chr4	10589946	10589948	CLNK	Body	0.779229	0.13244	4.01331e-09	0.239794	0.331393	0.469314	2.28475	0.130651	0.562316	1
cg03272928	chr4	3355458	3355460	RGS12;RGS12	Body;Body	-0.415929	0.0687001	1.41052e-09	-0.106086	0.184346	0.564972	2.48048	0.115267	0.596853	1
cg03322922	chr20	63977895	63977897	SAMD10	Body	-0.521511	0.112452	3.52454e-06	-0.761363	0.252288	0.00254587	0.754036	0.385201	0	1
cg03326609	chr4	123244226	123244228	SPATA5	Body	0.618608	0.100315	6.97589e-10	0.225496	0.248877	0.364908	2.14625	0.142918	0.534071	1
cg03329539	chr2	232418618	232418620			-1.3245	0.114138	3.91572e-31	-1.33971	0.2904	3.96258e-06	0.00237694	0.961115	0	1
cg03340878	chr6	27957387	27957389	OR2B6	1stExon	-0.483833	0.0743053	7.44438e-11	-0.429735	0.18692	0.0215031	0.0723331	0.78797	0	1
cg03352182	chr2	136205730	136205732			0.483108	0.0945069	3.18975e-07	0.397188	0.211227	0.0600553	0.137861	0.710417	0	1
cg03358636	chr3	197747134	197747136	KIAA0226	5'UTR	-0.583517	0.0705683	1.35291e-16	-0.425153	0.18181	0.0193637	0.659374	0.416781	0	1
cg03359362	chr19	46786353	46786355	SLC1A5;SLC1A5;SLC1A5	TSS1500;Body;5'UTR	-0.622541	0.109234	1.20412e-08	-0.600519	0.253535	0.0178565	0.00636384	0.936417	0	1
cg03371014	chr1	207626131	207626133	CR1;CR1	Body;Body	0.48602	0.0850118	1.08364e-08	0.34514	0.16644	0.0381113	0.56821	0.450971	0	1
cg03415545	chr4	99352881	99352883	ADH1C	TSS200	-0.411706	0.0462804	5.79506e-19	-0.504618	0.124366	4.95962e-05	0.490255	0.483814	0	1
cg03433699	chr17	7013606	7013608	RNASEK;C17orf49;C17orf49;C17orf49	Body;TSS1500;TSS1500;TSS1500	-0.642841	0.12625	3.54644e-07	-0.930703	0.284924	0.0010889	0.853206	0.355647	0	1
cg03450842	chr10	79075189	79075191	ZMIZ1	5'UTR	-1.06476	0.137043	7.87702e-15	-1.00837	0.292485	0.00056557	0.0304799	0.861406	0	1
cg03454312	chr17	73555703	73555705	SDK2	Body	0.625683	0.10939	1.06681e-08	0.43728	0.257118	0.0890006	0.454634	0.500143	0	1
cg03461577	chr11	33879619	33879621	LMO2	5'UTR	-0.431389	0.045707	3.79444e-21	-0.433341	0.10606	4.39266e-05	0.000285689	0.986515	0	1
cg03469437	chr8	14853679	14853681	MIR383;SGCZ	TSS200;Body	-0.316473	0.0613096	2.44492e-07	-0.517177	0.146912	0.000431029	1.58955	0.20739	0.370892	1
cg03479985	chr8	20972629	20972631	LOC286114	TSS1500	1.07793	0.196512	4.12772e-08	1.53124	0.395941	0.000110026	1.05172	0.305112	0.0491733	1
cg03482593	chr3	15428791	15428793	METTL6;METTL6;METTL6;METTL6;EAF1	TSS1500;TSS1500;TSS1500;TSS1500;Body	-0.502389	0.0962596	1.79793e-07	-0.829199	0.219813	0.000161755	1.85478	0.173229	0.460852	1
cg03505273	chr11	23805076	23805078			-0.335546	0.0693966	1.33018e-06	-0.756757	0.188201	5.79505e-05	4.40951	0.035739	0.773218	1
cg03540917	chr4	56820420	56820422	SPINK2;SPINK2;SPINK2;SPINK2;SPINK2;SPINK2;SPINK2;SPINK2;SPINK2	Body;Body;Body;Body;Body;Body;Body;Body;Body	0.405177	0.0612758	3.78259e-11	0.223667	0.128104	0.0808132	1.6338	0.201179	0.387929	1
cg03547355	chr1	226815358	226815360			-1.00604	0.124034	5.01966e-16	-1.04523	0.28462	0.000240301	0.0159338	0.899551	0	1
cg03604011	chr5	400085	400087	AHRR	Body	0.712944	0.0849235	4.65391e-17	0.633504	0.207601	0.00227666	0.125435	0.723213	0	1
cg03636183	chr19	16889773	16889775	F2RL3	Body	-1.47598	0.073701	3.23064e-89	-0.936098	0.15269	8.74796e-10	10.1396	0.0014512	0.901376	1
cg03646329	chr13	48413028	48413030	LPAR6;LPAR6;LPAR6;RB1;LPAR6	5'UTR;5'UTR;5'UTR;Body;1stExon	-0.598365	0.0537732	9.21148e-29	-0.325804	0.115287	0.00471285	4.59072	0.0321455	0.782169	1
cg03650189	chr19	10294406	10294408	ICAM5	Body	0.33249	0.0532709	4.33407e-10	0.203538	0.132594	0.124774	0.814376	0.36683	0	1
cg03707168	chr19	48875869	48875871	PPP1R15A	Body	-0.814706	0.0844666	5.14616e-22	-0.395562	0.140448	0.00485596	6.5406	0.010544	0.847109	1
cg03743262	chr7	114088450	114088452			0.460655	0.0866437	1.05693e-07	0.406602	0.213046	0.0563237	0.0552342	0.814193	0	1
cg03748458	chr8	14853738	14853740	MIR383;SGCZ	TSS1500;Body	-0.372761	0.0680878	4.38205e-08	-0.464001	0.154928	0.00274496	0.290679	0.589786	0	1
cg03764753	chr2	151306640	151306642			-0.406131	0.0545627	9.81433e-14	-0.152658	0.0927354	0.0997283	5.54968	0.0184841	0.819809	1
cg03770138	chr9	133134263	133134265	RALGDS	Body	-0.825198	0.139268	3.11793e-09	-0.419191	0.326719	0.199481	1.30681	0.252974	0.234776	1
cg03774935	chr3	3178041	3178043	CRBN;CRBN	Body;Body	-0.468733	0.0772133	1.27416e-09	-0.429774	0.185668	0.0206269	0.0375357	0.846378	0	1
cg03778809	chr8	1773070	1773072	CLN8	Body	0.718039	0.0943892	2.80062e-14	0.701883	0.246616	0.00442643	0.00374298	0.951216	0	1
cg03864568	chr9	76400794	76400796			-0.542668	0.0946392	9.80495e-09	-0.480131	0.208523	0.0213051	0.0745795	0.784782	0	1
cg03877706	chr21	21200312	21200314	NCAM2	Body	-0.263814	0.0331853	1.86929e-15	-0.297161	0.0767733	0.000108557	0.15896	0.690115	0	1
cg03909289	chr19	29715907	29715909	C19orf12;C19orf12;C19orf12;C19orf12;C19orf12;C19orf12;C19orf12	TSS1500;TSS1500;TSS1500;TSS1500;TSS1500;TSS1500;TSS200	-0.517847	0.0913657	1.44607e-08	-0.392549	0.222303	0.0774249	0.271778	0.602142	0	1
cg03936075	chr6	11370245	11370247	NEDD9;NEDD9	5'UTR;Body	-0.720374	0.100673	8.33019e-13	-0.454434	0.242794	0.0612504	1.02374	0.311634	0.023188	1
cg03957124	chr6	37049092	37049094			-0.851195	0.172439	7.96545e-07	-1.15903	0.414545	0.00517542	0.47009	0.492946	0	1
cg03963219	chr2	84482022	84482024			0.622463	0.105799	4.01784e-09	0.277934	0.184163	0.131255	2.63137	0.104771	0.61997	1
cg03969996	chr19	46495797	46495799	PNMAL2;PNMAL2	1stExon;5'UTR	0.486131	0.0647344	5.92944e-14	0.520209	0.175713	0.00307073	0.0331173	0.855597	0	1
cg03977382	chr11	99694179	99694181	CNTN5;CNTN5;CNTN5;CNTN5	Body;Body;Body;Body	-0.377721	0.0396903	1.78749e-21	-0.18753	0.0820089	0.0222129	4.35772	0.0368417	0.770522	1
cg03999941	chr5	957395	957397			-0.481998	0.081483	3.31231e-09	-0.41714	0.204709	0.0415777	0.0866539	0.768475	0	1
cg04003530	chr12	127496489	127496491			0.255666	0.0476597	8.1219e-08	0.317699	0.133608	0.0174143	0.191233	0.661893	0	1
cg04018738	chr6	31792838	31792840	VARS	Body	0.363827	0.0382866	2.04441e-21	0.289451	0.0911534	0.00149616	0.565929	0.451881	0	1
cg04027328	chr1	11312080	11312082			-1.0428	0.222703	2.83429e-06	-1.64548	0.430751	0.000133438	1.54468	0.213923	0.352615	1
cg04061293	chr12	89947501	89947503			-0.443144	0.082039	6.60377e-08	-0.564907	0.218885	0.00985605	0.271336	0.602437	0	1
cg04122498	chr22	44854180	44854182	PRR5-ARHGAP8;ARHGAP8;ARHGAP8;ARHGAP8	Body;Body;Body;Body	-0.5969	0.113855	1.58321e-07	-0.799087	0.264104	0.00248098	0.494229	0.482047	0	1
cg04135110	chr5	346579	346581	AHRR	Body	0.490853	0.0694959	1.62887e-12	0.327162	0.187854	0.0815834	0.667888	0.413789	0	1
cg04180046	chr7	44963136	44963138	MYO1G	Body	0.369281	0.0432924	1.46455e-17	0.420298	0.107612	9.39585e-05	0.193447	0.660063	0	1
cg04180924	chr3	98553219	98553221			-1.61058	0.109152	2.8396e-49	-1.2484	0.207059	1.6479e-09	2.39424	0.121783	0.582332	1
cg04182427	chr7	32275964	32275966	PDE1C	Body	-0.626201	0.0744725	4.15351e-17	-0.919421	0.178054	2.42086e-07	2.30818	0.128694	0.566759	1
cg04255201	chr19	46496049	46496051	PNMAL2	TSS200	0.666347	0.101122	4.41257e-11	0.893401	0.278001	0.00131056	0.589115	0.442762	0	1
cg04277040	chr16	80569953	80569955	LINC01227;LINC01227	Body;TSS1500	-0.74045	0.104442	1.34503e-12	-0.796432	0.259948	0.00218536	0.0399334	0.841611	0	1
cg04284610	chr21	38809633	38809635	ETS2;ETS2	5'UTR;Body	-0.503713	0.0802583	3.47076e-10	-0.150534	0.170915	0.378451	3.49858	0.0614215	0.71417	1
cg04290171	chr1	207751136	207751138	CD46;CD46;CD46;CD46;CD46;CD46;CD46;CD46;CD46;CD46;CD46;CD46;CD46;CD46	TSS1500;TSS1500;TSS1500;TSS1500;TSS1500;TSS1500;TSS1500;TSS1500;TSS1500;TSS1500;TSS1500;TSS1500;TSS1500;TSS1500	-0.23846	0.0454591	1.55785e-07	-0.285589	0.114932	0.0129606	0.145404	0.702967	0	1
cg04347708	chr11	128688069	128688071			-0.229237	0.0508652	6.58254e-06	-0.460843	0.127136	0.00028919	2.86073	0.0907664	0.650439	1
cg04368724	chr6	31792815	31792817	VARS	Body	0.569951	0.0666071	1.15924e-17	0.536435	0.160844	0.000852599	0.0370659	0.847331	0	1
cg04368942	chr7	134886568	134886570	CALD1;CALD1;CALD1	Body;Body;Body	-0.592614	0.0897221	3.97542e-11	-0.76668	0.211716	0.000293166	0.573044	0.449052	0	1
cg04389058	chr3	57007373	57007375	ARHGEF3	Body	-0.595734	0.112641	1.23124e-07	-0.293711	0.109115	0.00710783	3.70895	0.0541214	0.730382	1
cg04414766	chr3	22371471	22371473			0.399895	0.0398385	1.03867e-23	0.360427	0.0873952	3.72182e-05	0.168855	0.681131	0	1
cg04439241	chr11	45080041	45080043			0.981234	0.17702	2.97192e-08	0.575136	0.320741	0.0729492	1.22879	0.267643	0.186188	1
cg04444204	chr2	217105939	217105941			-0.358924	0.0685092	1.61392e-07	-0.445038	0.170682	0.00912314	0.219229	0.639628	0	1
cg04453050	chr3	51706879	51706881	GRM2;GRM2	TSS200;TSS200	0.461185	0.0699249	4.23999e-11	0.546526	0.184864	0.00311291	0.186437	0.665899	0	1
cg04490079	chr3	98497362	98497364	OR5K2	TSS1500	0.623606	0.145616	1.84776e-05	1.753	0.36629	1.70284e-06	8.20951	0.00416715	0.87819	1
cg04497870	chr1	41811612	41811614	HIVEP3;HIVEP3	5'UTR;5'UTR	-0.68998	0.136083	3.97238e-07	-0.817045	0.312595	0.00895559	0.138904	0.709373	0	1
cg04498312	chr13	40031482	40031484			1.17283	0.18536	2.49534e-10	0.0901375	0.384701	0.814748	6.42824	0.011232	0.844436	1
cg04507642	chr12	51419879	51419881	SLC4A8;SLC4A8	5'UTR;5'UTR	0.369315	0.0637351	6.851e-09	0.103557	0.128635	0.42079	3.427	0.0641384	0.7082	1
cg04535902	chr1	92481774	92481776	GFI1;GFI1;GFI1	Body;Body;Body	-0.331541	0.0410739	6.92651e-16	-0.476034	0.112291	2.24219e-05	1.46039	0.226868	0.315252	1
cg04543901	chr17	65523664	65523666			-0.452379	0.0755944	2.1733e-09	-0.527287	0.185008	0.00437092	0.140481	0.707803	0	1
cg04551776	chr5	393250	393252	AHRR	Body	-0.950343	0.0915963	3.21082e-25	-1.14019	0.224118	3.62918e-07	0.61483	0.432975	0	1
cg04560781	chr2	128754004	128754006			0.712164	0.131936	6.74633e-08	0.449164	0.301797	0.136672	0.63757	0.424592	0	1
cg04611437	chr10	100519939	100519941	SEC31B	TSS200	0.430431	0.0836254	2.64486e-07	0.379158	0.191967	0.0482549	0.0599609	0.806558	0	1
cg04640687	chr13	102192393	102192395	FGF14	Body	-0.322747	0.0604493	9.33958e-08	-0.307623	0.146468	0.0357043	0.00910959	0.923962	0	1
cg04686763	chr11	64888110	64888112			0.377169	0.0605569	4.71406e-10	0.206373	0.139805	0.139903	1.2567	0.262276	0.204268	1
cg04689048	chr19	46496031	46496033	PNMAL2	TSS200	0.572695	0.0932386	8.13602e-10	0.795278	0.254806	0.00180171	0.672964	0.41202	0	1
cg04716530	chr16	30474362	30474364	ITGAL;ITGAL	Body;Body	-0.579174	0.0873378	3.3246e-11	-0.413997	0.21596	0.0552368	0.502771	0.478285	0	1
cg04732968	chr3	13891962	13891964			0.592621	0.111157	9.74774e-08	0.516017	0.26377	0.0504285	0.0716242	0.788986	0	1
cg04772644	chr6	33197650	33197652	RXRB	Body	-1.01748	0.177421	9.76047e-09	-0.897738	0.413501	0.0299263	0.0708215	0.790144	0	1
cg04774679	chr2	235793525	235793527	AGAP1;AGAP1;AGAP1	Body;Body;Body	0.366358	0.0701174	1.74229e-07	0.3304	0.15908	0.0378066	0.0427824	0.836136	0	1
cg04813697	chr10	22631095	22631097	PIP4K2A	Body	-0.460948	0.082132	1.99681e-08	-0.337937	0.190089	0.0754401	0.352886	0.552484	0	1
cg04858539	chr22	33568310	33568312	LARGE;LARGE	Body;Body	0.596547	0.0749859	1.78469e-15	0.579075	0.164012	0.000414465	0.00938638	0.922819	0	1
cg04869854	chr11	67419103	67419105	ATPGD1;ATPGD1	Body;Body	0.67434	0.12976	2.02718e-07	0.597497	0.307439	0.0519601	0.0530261	0.817879	0	1
cg04885881	chr1	11063060	11063062			-0.647699	0.0921552	2.08977e-12	-0.56679	0.201135	0.0048329	0.133741	0.714585	0	1
cg04902004	chr14	91244820	91244822	GPR68;GPR68	TSS1500;5'UTR	-0.814501	0.125293	7.99147e-11	-0.93088	0.295383	0.00162469	0.131561	0.716819	0	1
cg04919036	chr5	164191329	164191331			-0.283587	0.060467	2.73283e-06	-0.518345	0.14525	0.000358848	2.22638	0.135672	0.55084	1
cg04956244	chr17	40355339	40355341	RARA;RARA;RARA;RARA	Body;Body;Body;Body	0.924465	0.17533	1.34432e-07	0.817108	0.396489	0.0393165	0.0613244	0.804415	0	1
cg05009104	chr7	44963380	44963382	MYO1G	Body	0.409552	0.0418937	1.42778e-22	0.506494	0.11835	1.87199e-05	0.596241	0.440016	0	1
cg05067754	chr2	197870051	197870053	PLCL1	Body	0.552386	0.0934133	3.35207e-09	0.492906	0.250302	0.0489251	0.0495654	0.823821	0	1
cg05086879	chr22	39465484	39465486	MGAT3	5'UTR	-0.649063	0.0682072	1.79884e-21	-0.584878	0.172227	0.000683871	0.120056	0.728974	0	1
cg05113537	chr8	102156839	102156841			-0.530877	0.0831624	1.72945e-10	-0.585556	0.23153	0.0114366	0.0493996	0.824111	0	1
cg05135521	chr2	160331823	160331825	RBMS1;RBMS1	Body;Body	-0.332836	0.0635839	1.65338e-07	-0.488838	0.146464	0.000845086	0.954566	0.32856	0	1
cg05198378	chr5	82809065	82809067			-0.518121	0.105148	8.32796e-07	-0.464386	0.245103	0.058138	0.0405931	0.840325	0	1
cg05202858	chr3	192056136	192056138			-0.272824	0.0418469	7.05135e-11	-0.361173	0.103408	0.000478173	0.62724	0.42837	0	1
cg05205351	chr20	2654128	2654130	NOP56;SNORD110;NOP56;SNORA51	Body;TSS200;Body;TSS1500	-0.68448	0.126045	5.6211e-08	-0.617426	0.302408	0.0411813	0.0418887	0.837832	0	1
cg05215605	chr7	92722834	92722836	CDK6;CDK6	Body;Body	-0.442702	0.0777012	1.21583e-08	-0.119688	0.156444	0.444239	3.41955	0.0644287	0.707564	1
cg05221370	chr7	111098779	111098781	LRRN3;IMMP2L;LRRN3;LRRN3	5'UTR;Body;5'UTR;5'UTR	-0.774684	0.086395	3.05362e-19	-0.928355	0.211128	1.09703e-05	0.453789	0.500541	0	1
cg05241923	chr9	133135422	133135424	RALGDS	Body	-0.912492	0.106706	1.21519e-17	-0.694603	0.260913	0.00776308	0.597464	0.439547	0	1
cg05243987	chr4	6420220	6420222	PPP2R2C;PPP2R2C;PPP2R2C;PPP2R2C	Body;Body;Body;5'UTR	-0.511555	0.0945611	6.30995e-08	-0.691582	0.246982	0.00510826	0.463378	0.49605	0	1
cg05245284	chr11	100445357	100445359			-0.24392	0.0427479	1.15664e-08	-0.235631	0.102649	0.0217044	0.00555602	0.940582	0	1
cg05284742	chr14	93085782	93085784	ITPK1;ITPK1;ITPK1	Body;Body;Body	-1.21355	0.111658	1.62885e-27	-1.50349	0.252363	2.55891e-09	1.10389	0.293413	0.094116	1
cg05293861	chr12	4153541	4153543			-0.49633	0.100459	7.7869e-07	-0.60217	0.229459	0.00868264	0.178537	0.672634	0	1
cg05302489	chr6	31792648	31792650	VARS	Body	0.452908	0.0553165	2.66522e-16	0.624587	0.13851	6.50384e-06	1.32494	0.249707	0.245252	1
cg05307394	chr2	62383956	62383958			-0.454415	0.0868807	1.69197e-07	-0.447269	0.220526	0.0425408	0.000909108	0.975946	0	1
cg05316627	chr6	87151542	87151544			-0.501858	0.0868725	7.60694e-09	-0.46552	0.204522	0.022838	0.0267416	0.870102	0	1
cg05330314	chr2	143435274	143435276	ARHGAP15	Body	-0.229908	0.0516507	8.53862e-06	-0.517187	0.123064	2.63868e-05	4.63322	0.0313586	0.784167	1
cg05331214	chr2	166487263	166487265	SCN7A	TSS1500	-0.531639	0.0819562	8.76411e-11	-0.602013	0.204539	0.00324766	0.102003	0.749439	0	1
cg05339515	chr16	68590711	68590713			0.212813	0.0350761	1.30187e-09	0.144927	0.0675571	0.0319328	0.795351	0.372487	0	1
cg05387815	chr19	52492997	52492999	ZNF578	5'UTR	0.45526	0.0711891	1.6046e-10	0.239595	0.185817	0.197255	1.17465	0.278447	0.148685	1
cg05445320	chr20	47356991	47356993	ZMYND8;ZMYND8;ZMYND8;ZMYND8;ZMYND8;ZMYND8;ZMYND8;ZMYND8;ZMYND8;ZMYND8;ZMYND8;ZMYND8;ZMYND8;ZMYND8;ZMYND8;ZMYND8;ZMYND8;ZMYND8	TSS200;TSS200;TSS200;TSS200;TSS200;TSS200;TSS200;TSS200;TSS200;TSS200;TSS200;TSS200;TSS200;TSS200;TSS200;TSS200;TSS200;TSS200	-0.533665	0.0886111	1.71681e-09	-0.25418	0.222799	0.253932	1.35868	0.243767	0.26399	1
cg05448404	chr4	785384	785386	CPLX1	3'UTR	0.259979	0.0429122	1.37488e-09	0.266445	0.102597	0.00940369	0.00338075	0.953634	0	1
cg05480247	chr8	6811848	6811850	XKR5;XKR5	Body;Body	0.603402	0.0796884	3.67477e-14	0.460846	0.180083	0.0104952	0.524035	0.469126	0	1
cg05513069	chr18	46028342	46028344	PSTPIP2	Body	0.148078	0.0295198	5.26942e-07	0.288627	0.0662874	1.33563e-05	3.75167	0.0527547	0.733452	1
cg05533761	chr11	86726910	86726912			-0.780424	0.0683848	3.63218e-30	-0.81754	0.166815	9.5411e-07	0.0423835	0.83689	0	1
cg05542681	chr16	694327	694329	FBXL16	Body	0.19216	0.0312052	7.36904e-10	0.0458595	0.0764863	0.548787	3.13659	0.0765537	0.681183	1
cg05575921	chr5	373262	373264	AHRR	Body	-0.630861	0.0314463	1.60139e-89	-0.61406	0.0787447	6.2841e-15	0.0392599	0.842935	0	1
cg05583717	chr17	29722593	29722595	SSH2;SSH2;SSH2;SSH2	Body;Body;Body;Body	0.554024	0.106374	1.90631e-07	0.755694	0.263782	0.00417218	0.502747	0.478295	0	1
cg05590196	chr1	32754672	32754674	KIAA1522	Body	0.332448	0.0721487	4.06934e-06	0.70477	0.179077	8.29951e-05	3.71908	0.0537941	0.731116	1
cg05590619	chr3	42015321	42015323			0.651008	0.134515	1.30049e-06	0.891797	0.303376	0.00328665	0.526458	0.4681	0	1
cg05593715	chr8	94044667	94044669			-0.510097	0.0959462	1.05787e-07	-0.841254	0.238274	0.000414606	1.66208	0.197323	0.398344	1
cg05649487	chr3	37175164	37175166	LRRFIP2;LRRFIP2;LRRFIP2;LRRFIP2;LRRFIP2	TSS1500;1stExon;5'UTR;5'UTR;5'UTR	-0.552531	0.080065	5.16275e-12	-0.425894	0.198159	0.0316139	0.35109	0.553497	0	1
cg05668853	chr17	28717150	28717152	RAB34;RAB34;RAB34;RAB34;RAB34;RAB34;RAB34	Body;Body;Body;Body;Body;Body;Body	-0.668895	0.104864	1.7858e-10	-0.160506	0.254521	0.528289	3.41077	0.064772	0.706811	1
cg05673882	chr5	75566876	75566878	POLK	Body	-0.61725	0.0856982	5.90744e-13	-0.54056	0.205314	0.00846742	0.11882	0.730318	0	1
cg05697134	chr2	127860138	127860140			0.507404	0.100457	4.39653e-07	0.451061	0.223658	0.043722	0.0528073	0.818248	0	1
cg05701235	chr19	35040492	35040494	HPN;HPN	TSS200;TSS200	0.413601	0.0669741	6.59389e-10	0.278522	0.14212	0.0500227	0.739212	0.389914	0	1
cg05712639	chr14	52352667	52352669			-0.263241	0.039868	4.03394e-11	-0.356113	0.101048	0.000424741	0.730942	0.392578	0	1
cg05723839	chr11	76885902	76885904	ACER3;ACER3;ACER3;ACER3	5'UTR;5'UTR;Body;Body	-0.713146	0.0873314	3.18844e-16	-0.947025	0.212326	8.18659e-06	1.03776	0.308343	0.0363881	1
cg05753553	chr17	2786191	2786193			0.644699	0.0719006	3.05994e-19	0.221451	0.174436	0.204253	5.03231	0.0248787	0.801284	1
cg05770389	chr6	88013077	88013079			-0.61487	0.0902402	9.51204e-12	-0.588993	0.233271	0.011572	0.0107034	0.9176	0	1
cg05776619	chr8	142044423	142044425			-0.478081	0.0756424	2.61083e-10	-0.225221	0.110698	0.0418948	3.55691	0.059298	0.718857	1
cg05812200	chr4	16461521	16461523			0.290254	0.0529067	4.10785e-08	0.201774	0.117263	0.0853052	0.473046	0.491589	0	1
cg05824218	chr17	40342843	40342845	RARA;RARA;RARA;RARA	1stExon;Body;Body;Body	1.08592	0.192387	1.65722e-08	1.02583	0.420353	0.014671	0.0168929	0.896588	0	1
cg05845217	chr5	4223088	4223090			-0.334853	0.0587396	1.19367e-08	-0.407084	0.139679	0.00356346	0.227228	0.633587	0	1
cg05858126	chr10	102436455	102436457	MIR146B	TSS200	-0.571526	0.0933123	9.07583e-10	-0.513373	0.213565	0.0162245	0.0622591	0.80296	0	1
cg05866990	chr11	34570704	34570706			0.637818	0.110089	6.88711e-09	0.443751	0.263173	0.0917659	0.462795	0.496321	0	1
cg05908907	chr5	168683683	168683685	SLIT3;SLIT3	Body;Body	0.878469	0.133672	4.9702e-11	0.0268346	0.254396	0.915992	8.78217	0.0030419	0.886133	1
cg05930965	chr2	12798141	12798143			0.61637	0.0940461	5.60469e-11	0.523676	0.207434	0.0115849	0.16564	0.684016	0	1
cg05952034	chr12	28110610	28110612			0.493708	0.0986056	5.5315e-07	0.561592	0.224665	0.0124305	0.0765516	0.782026	0	1
cg06014707	chr8	74755382	74755384	MIR2052HG	Body	-0.221889	0.0355122	4.15071e-10	-0.2899	0.0822762	0.000425896	0.575986	0.44789	0	1
cg06035956	chr5	378983	378985	AHRR;AHRR	Body;Body	-0.654132	0.113855	9.1763e-09	-0.607703	0.214159	0.00454499	0.0366428	0.848194	0	1
cg06047127	chr7	110522966	110522968			0.321655	0.0510559	2.97552e-10	0.304931	0.127621	0.0168787	0.0148031	0.903162	0	1
cg06049452	chr20	33844267	33844269	CHMP4B	Body	-0.842648	0.128341	5.17853e-11	-0.560847	0.308129	0.0687331	0.712761	0.398529	0	1
cg06053307	chr6	111552484	111552486	TRAF3IP2-AS1;TRAF3IP2-AS1;TRAF3IP2-AS1	Body;Body;Body	-0.303017	0.0535649	1.54043e-08	-0.302346	0.129963	0.0199967	2.27575e-05	0.996194	0	1
cg06062640	chr20	53656412	53656414			-0.522711	0.106268	8.70712e-07	-0.723067	0.260007	0.00541999	0.508799	0.475659	0	1
cg06079082	chr6	23584272	23584274			0.523218	0.0975511	8.16118e-08	0.29403	0.144984	0.0425583	1.72015	0.189674	0.418655	1
cg06179558	chr5	56085120	56085122			-0.220593	0.0499841	1.01822e-05	-0.59576	0.124662	1.76184e-06	7.80247	0.00521749	0.871835	1
cg06202544	chr22	33405413	33405415	LARGE;LARGE	Body;Body	0.298437	0.0456363	6.17407e-11	0.311301	0.10712	0.00365963	0.0122066	0.912026	0	1
cg06235438	chr16	30474644	30474646	ITGAL;ITGAL	Body;Body	-0.835799	0.100536	9.29915e-17	-0.576229	0.249692	0.0210124	0.929929	0.334881	0	1
cg06264984	chr2	38073741	38073743	CYP1B1	Body	0.511672	0.0834662	8.77178e-10	0.472185	0.228245	0.0385678	0.0264004	0.870926	0	1
cg06299644	chr2	54459065	54459067	SPTBN1	5'UTR	-0.663539	0.121862	5.1804e-08	-0.751904	0.254395	0.00312003	0.0981366	0.754077	0	1
cg06338710	chr1	92480629	92480631	GFI1;GFI1;GFI1	Body;Body;Body	-0.272561	0.0418865	7.66045e-11	-0.462444	0.125661	0.000233148	2.05502	0.151705	0.513387	1
cg06344992	chr15	89802767	89802769	ANPEP	Body	0.212301	0.0417191	3.60294e-07	0.267896	0.11158	0.0163533	0.217807	0.640716	0	1
cg06394460	chr13	27556255	27556257	LNX2	Body	-0.371581	0.0637441	5.5675e-09	-0.53966	0.164765	0.00105539	0.905153	0.341404	0	1
cg06421013	chr20	19213498	19213500	SLC24A3	Body	-0.538341	0.0736905	2.76374e-13	-0.420448	0.183788	0.0221559	0.354489	0.551583	0	1
cg06433467	chr5	68434243	68434245			-0.356861	0.0574411	5.2099e-10	-0.356338	0.144017	0.0133503	1.13716e-05	0.997309	0	1
cg06446365	chr5	177302810	177302812	RAB24;RAB24;RAB24;RAB24;PRELID1;PRELID1;RAB24;RAB24;RAB24;RAB24	Body;Body;Body;Body;TSS1500;TSS1500;ExonBnd;ExonBnd;ExonBnd;ExonBnd	-0.448756	0.0814179	3.55268e-08	-0.2672	0.135697	0.0489427	1.31625	0.251267	0.240264	1
cg06459104	chr18	5456880	5456882	EPB41L3	Body	-0.320163	0.0527246	1.26051e-09	-0.152005	0.106928	0.155152	1.98943	0.1584	0.497344	1
cg06512918	chr1	228162497	228162499			1.35031	0.241101	2.13601e-08	0.917539	0.597679	0.124742	0.450926	0.501896	0	1
cg06517956	chr7	105743205	105743207	ATXN7L1	Body	0.829436	0.148776	2.47432e-08	0.538804	0.368052	0.143211	0.535971	0.464107	0	1
cg06521527	chr6	11217228	11217230	NEDD9;NEDD9;NEDD9;NEDD9;NEDD9	Body;Body;Body;Body;Body	-0.507785	0.0716788	1.39872e-12	-0.545755	0.179412	0.00235076	0.0386239	0.844196	0	1
cg06545198	chr11	13140481	13140483			0.626353	0.107734	6.10458e-09	0.307071	0.241495	0.203535	1.45783	0.227275	0.314051	1
cg06563667	chr1	57550352	57550354	DAB1	5'UTR	-0.611612	0.101412	1.62973e-09	-0.990431	0.224524	1.02777e-05	2.36433	0.124138	0.577046	1
cg06567447	chr15	85752913	85752915			0.894818	0.151224	3.27492e-09	0.663493	0.264441	0.0121058	0.576646	0.44763	0	1
cg06587767	chr19	3691014	3691016	PIP5K1C;PIP5K1C;PIP5K1C	Body;Body;Body	-0.392108	0.0766374	3.1141e-07	-0.56471	0.181816	0.0018967	0.765249	0.381691	0	1
cg06595162	chr21	38769115	38769117	NCRNA00114;NCRNA00114	Body;TSS200	-0.604656	0.108502	2.50765e-08	-0.43665	0.219017	0.0461873	0.47247	0.491853	0	1
cg06635952	chr2	69798736	69798738	ANXA4	Body	1.02174	0.105756	4.40405e-22	0.99308	0.256972	0.000111294	0.0106365	0.917857	0	1
cg06636831	chr3	45035876	45035878	CLEC3B	Body	0.359454	0.0543381	3.71227e-11	0.305379	0.142478	0.0320864	0.125754	0.722876	0	1
cg06644428	chr2	232419401	232419403			-0.463681	0.0453237	1.44878e-24	-0.493277	0.11853	3.15977e-05	0.0543948	0.815585	0	1
cg06647068	chr12	104459495	104459497	CHST11	Body	-0.760505	0.120622	2.88433e-10	-0.608639	0.262865	0.020591	0.275721	0.59952	0	1
cg06671242	chr11	86816724	86816726	PRSS23;PRSS23;PRSS23	Body;Body;Body	0.320394	0.0507603	2.75649e-10	0.306714	0.13956	0.0279691	0.00848567	0.926605	0	1
cg06673130	chr4	785135	785137	CPLX1	3'UTR	0.420861	0.0705815	2.47991e-09	0.491057	0.182195	0.00703418	0.129068	0.7194	0	1
cg06674056	chr11	64661466	64661468	NRXN2;NRXN2	Body;Body	-0.57377	0.0991545	7.18156e-09	-0.743179	0.227932	0.00111203	0.464509	0.495524	0	1
cg06688763	chr7	92608892	92608894	CDK6;CDK6	3'UTR;3'UTR	0.215186	0.0339256	2.25512e-10	0.137339	0.0835486	0.100213	0.745284	0.387974	0	1
cg06695691	chr4	123233137	123233139	SPATA5	Body	0.5299	0.083001	1.72227e-10	0.108181	0.19147	0.572074	4.08375	0.0432975	0.755127	1
cg06697407	chr12	3196227	3196229	TSPAN9;TSPAN9	5'UTR;5'UTR	0.385277	0.0669812	8.81872e-09	0.377626	0.144348	0.00889459	0.00231141	0.961655	0	1
cg06774729	chr10	47260748	47260750			0.584069	0.107699	5.85562e-08	0.561655	0.23768	0.018124	0.00737819	0.931549	0	1
cg06795233	chr2	218872669	218872671	WNT6	Body	0.339448	0.0550987	7.24163e-10	0.313137	0.140794	0.0261431	0.0302834	0.861849	0	1
cg06825375	chr4	168841585	168841587	PALLD;PALLD;PALLD;PALLD	5'UTR;Body;Body;Body	0.392879	0.0596427	4.4817e-11	0.405414	0.132009	0.0021326	0.007488	0.931043	0	1
cg06831571	chr11	34570648	34570650			0.516846	0.0761995	1.17869e-11	0.36719	0.182428	0.0441359	0.57301	0.449065	0	1
cg06853416	chr1	2862275	2862277			-0.237486	0.0415108	1.05866e-08	-0.159366	0.121267	0.188788	0.371464	0.542208	0	1
cg06888756	chr2	106139030	106139032	UXS1;UXS1;UXS1;UXS1	TSS200;Body;Body;Body	-0.385696	0.0725762	1.07036e-07	-0.570555	0.162678	0.000452727	1.07695	0.299381	0.0714494	1
cg06972908	chr16	30476999	30477001	ITGAL;ITGAL	Body;Body	-0.72503	0.116256	4.47417e-10	-1.02524	0.29491	0.000508114	0.896882	0.343619	0	1
cg06975048	chr17	7922836	7922838	KCNAB3	3'UTR	0.686824	0.110428	4.9819e-10	0.406876	0.258428	0.115389	0.992297	0.319182	0	1
cg06991118	chr18	9117349	9117351	NDUFV2	Body	-0.521054	0.0919341	1.44739e-08	-0.507487	0.209461	0.0154003	0.00351729	0.952708	0	1
cg07045119	chr20	19213895	19213897	SLC24A3	Body	-0.461834	0.0812841	1.33347e-08	-0.442173	0.208913	0.0342986	0.0076921	0.930111	0	1
cg07048504	chr1	55363604	55363606			0.581937	0.102463	1.35116e-08	0.345763	0.26249	0.187757	0.702498	0.401946	0	1
cg07058086	chr8	29262668	29262670	KIF13B	Body	0.234927	0.035838	5.55526e-11	0.161721	0.0726157	0.0259424	0.817261	0.365982	0	1
cg07069636	chr16	30660427	30660429			-1.02235	0.137075	8.76301e-14	-1.06383	0.33377	0.00143597	0.0132194	0.908464	0	1
cg07086679	chr7	140316321	140316323			-0.465215	0.0748407	5.09744e-10	-0.456594	0.182042	0.0121356	0.00191835	0.965065	0	1
cg07178945	chr12	4379633	4379635	FGF23;FGF23	5'UTR;1stExon	0.757855	0.0806387	5.55263e-21	0.734466	0.21244	0.000545653	0.0105949	0.918017	0	1
cg07180646	chr1	15155044	15155046	TMEM51;TMEM51;TMEM51;TMEM51	5'UTR;5'UTR;5'UTR;5'UTR	-0.487599	0.0756892	1.17821e-10	-0.0532408	0.142394	0.70848	7.25508	0.00707007	0.862166	1
cg07251887	chr17	75645728	75645730	LOC100130933;RECQL5	TSS1500;Body	-0.956855	0.147616	9.04737e-11	-0.983842	0.323579	0.00236185	0.00575762	0.939515	0	1
cg07274898	chr22	30574544	30574546			0.24232	0.037964	1.73788e-10	0.314269	0.0920966	0.000643965	0.521686	0.470123	0	1
cg07278718	chr11	114061912	114061914	ZBTB16;ZBTB16	5'UTR;5'UTR	1.18512	0.138088	9.29537e-18	0.87665	0.340454	0.0100256	0.70495	0.401126	0	1
cg07330742	chr10	79129286	79129288	ZMIZ1	5'UTR	-1.1655	0.204853	1.27441e-08	-0.863431	0.496655	0.0821242	0.316138	0.573938	0	1
cg07339236	chr20	51695950	51695952	ATP9A	Body	-0.817186	0.0923451	8.80994e-19	-0.429009	0.224097	0.0555706	2.56492	0.109258	0.610125	1
cg07355152	chr6	12544158	12544160			-0.630903	0.0898907	2.24161e-12	-0.52713	0.207175	0.0109476	0.211149	0.645868	0	1
cg07386640	chr14	38290884	38290886			-0.446454	0.0729581	9.39744e-10	-0.538529	0.202494	0.00782617	0.183	0.668808	0	1
cg07390844	chr18	75223955	75223957	TSHZ1;TSHZ1	5'UTR;Body	-0.676036	0.108023	3.8924e-10	-0.804441	0.257381	0.0017751	0.211616	0.645503	0	1
cg07394519	chr9	101313069	101313071	LPPR1;LPPR1	Body;Body	0.607814	0.121768	5.98928e-07	0.816026	0.324928	0.0120252	0.360049	0.548479	0	1
cg07398622	chr6	27505720	27505722			0.496776	0.0833045	2.47086e-09	0.282014	0.204716	0.168331	0.944205	0.331199	0	1
cg07413467	chr7	92608771	92608773	CDK6;CDK6	3'UTR;3'UTR	0.367832	0.0623615	3.67078e-09	0.247546	0.16171	0.125818	0.481663	0.48767	0	1
cg07425963	chr2	237513270	237513272	MLPH;MLPH;MLPH;MLPH;MLPH	Body;Body;Body;Body;Body	-0.685113	0.114751	2.36604e-09	-0.517859	0.20988	0.0136097	0.488904	0.484417	0	1
cg07429188	chr16	57639376	57639378	ADGRG1;ADGRG1;ADGRG1;ADGRG1;ADGRG1;ADGRG1;ADGRG1;ADGRG1;ADGRG1;ADGRG1;ADGRG1;ADGRG1;ADGRG1	1stExon;1stExon;5'UTR;5'UTR;5'UTR;5'UTR;5'UTR;5'UTR;5'UTR;5'UTR;5'UTR;5'UTR;5'UTR	0.470344	0.0784262	2.00658e-09	0.614959	0.202198	0.0023551	0.444638	0.504892	0	1
cg07491249	chr6	108654054	108654056	FOXO3;FOXO3	Body;Body	0.71466	0.113888	3.49396e-10	0.404204	0.277192	0.144784	1.07323	0.300217	0.0682351	1
cg07499673	chr16	85147409	85147411			-0.662848	0.127207	1.88064e-07	-0.769452	0.269739	0.00433663	0.127777	0.720748	0	1
cg07530264	chr8	143891328	143891330			0.620562	0.10251	1.41605e-09	0.679075	0.25373	0.00744261	0.0457183	0.830689	0	1
cg07547765	chr17	48608085	48608087	HOXB7	Body	0.20028	0.034316	5.33613e-09	0.202563	0.0882956	0.0217823	0.000580748	0.980774	0	1
cg07573872	chr19	1126342	1126344	SBNO2;SBNO2	Body;Body	-0.431249	0.071153	1.35383e-09	-0.520342	0.164912	0.00160345	0.246062	0.619862	0	1
cg07598481	chr13	72194680	72194682			-0.247572	0.0417315	2.98344e-09	-0.305885	0.100385	0.00231041	0.287712	0.59169	0	1
cg07626482	chr19	46786245	46786247	SLC1A5;SLC1A5;SLC1A5	TSS1500;Body;5'UTR	-0.91274	0.129398	1.74195e-12	-0.715362	0.318677	0.024782	0.329318	0.566061	0	1
cg07643930	chr16	2010263	2010265	ZNF598	TSS1500	-0.573124	0.106383	7.1492e-08	-0.555568	0.245961	0.0238982	0.00429182	0.947766	0	1
cg07660627	chr17	37125047	37125049	ACACA;ACACA;ACACA;ACACA;ACACA	Body;Body;Body;Body;Body	0.41191	0.0591908	3.42651e-12	0.167753	0.136705	0.219779	2.68622	0.10122	0.62773	1
cg07663850	chr7	5477787	5477789	FBXL18	3'UTR	-0.841561	0.124691	1.48701e-11	-0.527014	0.300493	0.0794596	0.934773	0.333626	0	1
cg07667906	chr14	105863541	105863543			-0.27272	0.0489872	2.58896e-08	-0.241126	0.131113	0.0659049	0.0509551	0.82141	0	1
cg07687574	chr17	8941263	8941265	PIK3R5;PIK3R5;PIK3R5;PIK3R5;PIK3R5	5'UTR;5'UTR;5'UTR;5'UTR;5'UTR	-0.935232	0.133986	2.9501e-12	-0.747455	0.280289	0.00765933	0.365337	0.545557	0	1
cg07710094	chr8	129267705	129267707			-0.387306	0.0643353	1.74301e-09	-0.141967	0.157975	0.368828	2.06875	0.150344	0.516617	1
cg07715777	chr6	33161185	33161187			-0.669252	0.117715	1.30541e-08	-0.260139	0.300846	0.387208	1.60373	0.205376	0.376453	1
cg07741821	chr7	26538277	26538279	KIAA0087	Body	-0.48036	0.0879512	4.71677e-08	-0.531563	0.17095	0.00187427	0.070935	0.78998	0	1
cg07784975	chr12	23360735	23360737			-0.232048	0.0431502	7.54539e-08	-0.403776	0.115114	0.000452145	1.95132	0.162444	0.487527	1
cg07791547	chr2	198877492	198877494			-0.539318	0.0844569	1.70592e-10	-0.729217	0.228813	0.00143775	0.606198	0.436223	0	1
cg07803149	chr3	45027075	45027077	CLEC3B	Body	-0.776979	0.0918626	2.71873e-17	-0.712879	0.218657	0.00111309	0.0730446	0.786954	0	1
cg07811302	chr2	54953438	54953440	EML6	Body	-0.42836	0.0776679	3.48243e-08	-0.813328	0.191692	2.20657e-05	3.4644	0.0627032	0.71135	1
cg07812250	chr16	15507604	15507606	C16orf45;C16orf45	Body;Body	-0.620215	0.0966115	1.36564e-10	-0.734166	0.231421	0.00151174	0.206471	0.649547	0	1
cg07823663	chr10	17006761	17006763	CUBN	Body	0.520319	0.0844421	7.19026e-10	0.184401	0.202996	0.363668	2.33444	0.126541	0.571631	1
cg07830813	chr15	45338699	45338701			0.449208	0.0857103	1.59704e-07	0.262137	0.0985949	0.00784375	2.05047	0.152159	0.512307	1
cg07865479	chr1	54372650	54372652	SSBP3;SSBP3;SSBP3	Body;Body;Body	1.21526	0.202076	1.81131e-09	1.04193	0.490551	0.0336703	0.106738	0.743889	0	1
cg07893565	chr4	83297684	83297686	HPSE;HPSE;HPSE;HPSE	Body;Body;Body;Body	0.665178	0.101616	5.91141e-11	0.110567	0.255941	0.665741	4.05625	0.0440081	0.753467	1
cg07924081	chr19	45395633	45395635	PPP1R13L;PPP1R13L	Body;Body	0.767206	0.132613	7.23839e-09	0.465603	0.326814	0.154252	0.731265	0.392473	0	1
cg07943658	chr5	351885	351887	AHRR;AHRR	Body;Body	1.08645	0.107277	4.17188e-24	1.01154	0.239448	2.39515e-05	0.0815106	0.775261	0	1
cg07978331	chr16	75012142	75012144	ZNRF1	Body	-0.810291	0.111795	4.23023e-13	-0.839613	0.270561	0.0019142	0.0100317	0.920218	0	1
cg07986378	chr12	11745349	11745351	ETV6	Body	-0.654893	0.0957994	8.13889e-12	-0.769041	0.209188	0.00023663	0.246138	0.619808	0	1
cg08025679	chr19	29666403	29666405	PLEKHF1	5'UTR	-0.555538	0.0905642	8.55972e-10	-0.611204	0.212211	0.0039746	0.0582081	0.809351	0	1
cg08035323	chr2	9703395	9703397			0.597177	0.0644933	2.05371e-20	0.352816	0.141878	0.0128912	2.45843	0.116895	0.593237	1
cg08064403	chr3	98521413	98521415	CLDND1;CLDND1;CLDND1;CLDND1;CLDND1;CLDND1	Body;Body;Body;Body;Body;Body	-1.32985	0.139532	1.5605e-21	-1.40521	0.293428	1.67655e-06	0.0537969	0.816583	0	1
cg08101174	chr10	102436783	102436785			-0.771071	0.0971515	2.07495e-15	-0.978481	0.221682	1.01523e-05	0.734352	0.391476	0	1
cg08153621	chr19	53058187	53058189			0.499153	0.0775111	1.1966e-10	0.573384	0.200383	0.00421724	0.119368	0.729721	0	1
cg08203231	chr5	53089725	53089727	ITGA2;ITGA2;ITGA2;ITGA2;ITGA2;ITGA2	Body;Body;Body;Body;Body;Body	0.556671	0.0811822	7.02941e-12	0.432677	0.19553	0.0269088	0.343007	0.558099	0	1
cg08216829	chr7	142312710	142312712			0.550801	0.0815569	1.44242e-11	0.178705	0.127498	0.161026	6.0442	0.0139521	0.834552	1
cg08230697	chr12	103681025	103681027	STAB2	Body	-0.376374	0.0737146	3.29342e-07	-0.363315	0.16806	0.0306325	0.00506415	0.943268	0	1
cg08233235	chr19	55387358	55387360	RPL28;RPL28;RPL28;RPL28	Body;Body;Body;3'UTR	-0.585592	0.0976912	2.04341e-09	-0.3735	0.244445	0.126525	0.649133	0.420423	0	1
cg08247564	chr12	51441732	51441734	SLC4A8;SLC4A8;SLC4A8;SLC4A8;SLC4A8	5'UTR;5'UTR;Body;Body;5'UTR	0.271284	0.0466619	6.10606e-09	0.25238	0.114983	0.0281685	0.0232072	0.878919	0	1
cg08254954	chr15	91113198	91113200	SV2B;SV2B	5'UTR;5'UTR	0.517359	0.0840531	7.50071e-10	0.37894	0.230047	0.0995113	0.319403	0.571966	0	1
cg08260395	chr19	16719475	16719477	NWD1;NWD1	TSS1500;TSS1500	-0.322475	0.055311	5.53563e-09	-0.192982	0.141141	0.171531	0.729684	0.392986	0	1
cg08262002	chr4	16573699	16573701	LDB2;LDB2	Body;Body	-0.897946	0.136608	4.92504e-11	-0.709815	0.294194	0.0158329	0.336401	0.561914	0	1
cg08326749	chr16	81106873	81106875	PKD1L2;PKD1L2;PKD1L2	Body;Body;Body	-0.332631	0.0701054	2.08791e-06	-0.525333	0.164604	0.00141534	1.16011	0.281443	0.138012	1
cg08373547	chr14	52327822	52327824	PTGER2	3'UTR	-0.52089	0.0849463	8.67829e-10	-0.669984	0.20551	0.0011137	0.449522	0.502562	0	1
cg08382072	chr6	10521075	10521077	GCNT2	TSS1500	-0.434442	0.0753128	7.99794e-09	-0.471591	0.205133	0.0215081	0.0288997	0.865011	0	1
cg08434071	chr1	15159370	15159372	TMEM51;TMEM51;TMEM51;TMEM51	5'UTR;5'UTR;5'UTR;5'UTR	-0.25289	0.0481559	1.50875e-07	-0.237859	0.126608	0.0602834	0.0123133	0.911644	0	1
cg08440485	chr9	5892541	5892543	MLANA;MLANA	ExonBnd;Body	0.638376	0.120884	1.28554e-07	0.611773	0.293289	0.0369871	0.00703283	0.933166	0	1
cg08473752	chr17	28190030	28190032	NLK	Body	0.751468	0.118888	2.60177e-10	0.505299	0.275958	0.0670901	0.67118	0.412641	0	1
cg08493167	chr14	105863349	105863351			-0.524831	0.0966541	5.63574e-08	-0.553328	0.257361	0.0315549	0.010745	0.917441	0	1
cg08514195	chr1	229058762	229058764			0.853954	0.163928	1.89522e-07	0.80098	0.404534	0.0477025	0.014729	0.903404	0	1
cg08546724	chr1	118335525	118335527			-0.413758	0.0763952	6.09413e-08	-0.39543	0.188844	0.0362646	0.00809489	0.92831	0	1
cg08549335	chr7	30348337	30348339	ZNRF2	Body	-0.542516	0.0634233	1.19005e-17	-0.232487	0.1447	0.108122	3.85079	0.0497225	0.740313	1
cg08605900	chr10	111129031	111129033			0.407073	0.0819723	6.83528e-07	0.588334	0.202123	0.00360531	0.690635	0.405949	0	1
cg08611289	chr4	145882702	145882704	ZNF827;ZNF827	Body;Body	0.523296	0.0948167	3.40877e-08	0.270038	0.228018	0.236301	1.05177	0.305101	0.0492183	1
cg08662964	chr2	54600447	54600449	SPTBN1;SPTBN1	Body;Body	0.445472	0.092937	1.64082e-06	0.640253	0.228332	0.00504658	0.624286	0.429459	0	1
cg08714510	chr2	106139024	106139026	UXS1;UXS1;UXS1;UXS1	TSS200;Body;Body;Body	-0.373866	0.0727086	2.71865e-07	-0.618651	0.173509	0.000363129	1.69303	0.193202	0.409344	1
cg08774778	chr5	62082559	62082561			-0.751895	0.130575	8.49345e-09	-0.462787	0.247136	0.061123	1.06986	0.300978	0.0652962	1
cg08792700	chr9	84296363	84296365	SLC28A3;SLC28A3;SLC28A3	Body;Body;Body	-0.474249	0.0869717	4.95519e-08	-0.455804	0.203883	0.0253771	0.00692453	0.933682	0	1
cg08823864	chr11	58577055	58577057	LPXN;LPXN;LPXN	TSS1500;5'UTR;Body	-0.400428	0.0712244	1.88694e-08	-0.366582	0.174684	0.0358566	0.0321894	0.857613	0	1
cg08832418	chr20	2654119	2654121	SNORA51;SNORD110;NOP56;NOP56	TSS1500;TSS200;Body;Body	-0.63864	0.110621	7.77596e-09	-0.629924	0.271217	0.0202015	0.000885534	0.97626	0	1
cg08845333	chr19	10292726	10292728	ICAM5	Body	0.388675	0.0766162	3.91564e-07	0.476456	0.209785	0.023137	0.154483	0.694288	0	1
cg08866634	chr5	176535336	176535338	RNF44	5'UTR	-0.539703	0.0913655	3.48238e-09	-0.640975	0.222836	0.0040219	0.176818	0.674122	0	1
cg08868759	chr1	243638421	243638423	AKT3;AKT3;AKT3	Body;Body;Body	0.519289	0.0749042	4.12852e-12	0.0665878	0.181368	0.713514	5.32236	0.0210535	0.812113	1
cg08884752	chr1	2230561	2230563	SKI	Body	-0.548267	0.0948468	7.44549e-09	-0.384949	0.24118	0.110465	0.397132	0.528574	0	1
cg08899667	chr6	31793277	31793279	VARS	Body	0.920588	0.104857	1.6423e-18	0.801717	0.226097	0.000391281	0.22749	0.633391	0	1
cg08902828	chr5	400716	400718	AHRR;AHRR	Body;Body	-0.516895	0.0824071	3.55391e-10	-0.658632	0.196404	0.000798099	0.442833	0.505758	0	1
cg08924449	chr12	93376821	93376823	NUDT4;NUDT4;NUDT4P2;NUDT4P1;LOC643339	TSS1500;TSS1500;TSS1500;TSS1500;Body	-0.210839	0.0453422	3.3201e-06	-0.557146	0.125825	9.51357e-06	6.70448	0.00961712	0.850846	1
cg08926287	chr3	14402193	14402195	SLC6A6;SLC6A6;SLC6A6	TSS1500;TSS1500;TSS1500	0.611267	0.112486	5.5051e-08	0.817696	0.31948	0.0104835	0.37145	0.542215	0	1
cg08946781	chr17	40576441	40576443			0.496091	0.0688819	5.93149e-13	0.250422	0.15967	0.116795	1.99586	0.157729	0.498964	1
cg08955995	chr19	41999259	41999261	GRIK5	Body	0.386902	0.0598969	1.05068e-10	0.395948	0.153506	0.00989826	0.00301375	0.95622	0	1
cg08959878	chr2	2706493	2706495			0.938336	0.11437	2.31786e-16	0.592662	0.254082	0.0196712	1.53906	0.214757	0.350255	1
cg09099830	chr16	30474163	30474165	ITGAL;ITGAL	Body;Body	-0.650496	0.125852	2.35684e-07	-1.23746	0.296546	3.00742e-05	3.31982	0.0684491	0.698779	1
cg09109520	chr16	57639345	57639347	GPR56;GPR56;GPR56;GPR56;GPR56;GPR56;GPR56;GPR56;GPR56	5'UTR;5'UTR;5'UTR;5'UTR;5'UTR;1stExon;5'UTR;5'UTR;5'UTR	0.52815	0.0831822	2.16282e-10	0.577383	0.211421	0.0063149	0.0469585	0.828443	0	1
cg09137809	chr8	38758037	38758039	TACC1	5'UTR	-0.44406	0.0699544	2.18342e-10	0.0357464	0.177947	0.840791	6.29708	0.0120937	0.841196	1
cg09146183	chr22	38214368	38214370	MAFF;MAFF;MAFF;MAFF	Body;Body;Body;5'UTR	0.385955	0.06498	2.85733e-09	0.425377	0.15947	0.00764303	0.05241	0.818922	0	1
cg09172850	chr1	191964067	191964069			-0.516488	0.0852695	1.38576e-09	-0.5806	0.191664	0.00245149	0.0934045	0.759893	0	1
cg09202659	chr6	15380333	15380335	JARID2	Body	-0.520091	0.110831	2.69672e-06	-0.840411	0.254769	0.000971278	1.32924	0.24894	0.247691	1
cg09224452	chr20	595749	595751			0.460232	0.0789961	5.67703e-09	0.377474	0.144236	0.00886914	0.253246	0.614799	0	1
cg09251068	chr7	117780946	117780948	CTTNBP2	Body	-0.271104	0.0560234	1.30412e-06	-0.469312	0.136045	0.000561224	1.81489	0.177923	0.449001	1
cg09257665	chr22	33299787	33299789	LARGE;LARGE	Body;Body	0.36976	0.0741429	6.12852e-07	0.298039	0.153502	0.0521863	0.177005	0.67396	0	1
cg09279763	chr7	2807842	2807844	GNA12;GNA12;GNA12	Body;Body;Body	-0.473094	0.0601693	3.75886e-15	-0.315802	0.129874	0.0150326	1.2076	0.271807	0.171915	1
cg09338136	chr5	343941	343943	AHRR	Body	-0.714538	0.11442	4.24209e-10	-0.332121	0.26868	0.216414	1.71483	0.19036	0.416851	1
cg09338374	chr22	39492384	39492386			0.760096	0.127448	2.46202e-09	0.413843	0.268627	0.123418	1.35618	0.2442	0.262636	1
cg09360036	chr11	114061834	114061836	ZBTB16;ZBTB16	5'UTR;5'UTR	0.970025	0.155945	4.96202e-10	0.30783	0.385322	0.424354	2.53774	0.111154	0.605949	1
cg09423147	chr16	30661180	30661182	FBRS;FBRS	Body;ExonBnd	-0.892671	0.157871	1.5637e-08	-0.923273	0.383056	0.0159403	0.00545542	0.941121	0	1
cg09469355	chr1	2230446	2230448	SKI	Body	-0.855185	0.135385	2.67218e-10	-0.762118	0.32146	0.0177495	0.0711905	0.789611	0	1
cg09507934	chr7	102432101	102432103	ORAI2;ORAI2	TSS1500;TSS1500	0.816428	0.132947	8.201e-10	0.459058	0.329576	0.163657	1.01123	0.314609	0.0111029	1
cg09511513	chr8	20202502	20202504	ATP6V1B2	Body	-0.373589	0.0739723	4.4093e-07	-0.453008	0.175291	0.00975705	0.174245	0.676366	0	1
cg09519959	chr17	28643897	28643899	KIAA0100	Body	-0.365812	0.0679756	7.38603e-08	-0.484023	0.159345	0.0023849	0.465615	0.495012	0	1
cg09589067	chr17	57518797	57518799	MSI2;MSI2	Body;Body	0.715949	0.119317	1.96861e-09	0.864734	0.289299	0.00279829	0.226047	0.634471	0	1
cg09636313	chr16	89003616	89003618			0.431523	0.0800392	6.9913e-08	0.304338	0.169256	0.0721618	0.461462	0.496942	0	1
cg09662411	chr1	92480574	92480576	GFI1;GFI1;GFI1	Body;Body;Body	-0.361052	0.046717	1.08834e-14	-0.562719	0.129348	1.35874e-05	2.15031	0.142541	0.534951	1
cg09678315	chr1	115333370	115333372	NGF	5'UTR	0.681807	0.13948	1.01762e-06	1.10892	0.344435	0.00128395	1.32108	0.250398	0.243046	1
cg09696560	chr3	185460828	185460830	MAP3K13	Body	0.436865	0.0782998	2.41366e-08	0.251176	0.163894	0.125386	1.04512	0.306634	0.0431694	1
cg09701700	chr10	102435085	102435087	MIR146B	TSS1500	-0.543334	0.0965356	1.81961e-08	-0.674071	0.23354	0.00389777	0.26765	0.604913	0	1
cg09712464	chr17	2724033	2724035			0.765614	0.128679	2.68477e-09	0.488144	0.324536	0.132549	0.631675	0.426742	0	1
cg09747182	chr16	17449505	17449507	XYLT1	Body	-0.487206	0.0918326	1.12445e-07	-0.587152	0.213384	0.00593002	0.185104	0.667023	0	1
cg09765747	chr20	52242307	52242309			-0.422273	0.0763832	3.23254e-08	-0.518162	0.199224	0.00929808	0.201969	0.653136	0	1
cg09834951	chr19	1265877	1265879			-1.6179	0.152721	3.18282e-26	-1.29348	0.375624	0.000574157	0.64013	0.423664	0	1
cg09837977	chr7	111091144	111091146	LRRN3;LRRN3;IMMP2L;LRRN3;LRRN3;LRRN3;LRRN3	5'UTR;1stExon;Body;5'UTR;1stExon;1stExon;5'UTR	-0.757507	0.0929487	3.64755e-16	-0.860453	0.21327	5.47023e-05	0.195811	0.658124	0	1
cg09842685	chr12	4383602	4383604			-1.29629	0.123985	1.3869e-25	-1.41325	0.291606	1.25711e-06	0.136236	0.712052	0	1
cg09865488	chr7	2957007	2957009	CARD11	Body	-0.529547	0.0873332	1.33171e-09	-0.718141	0.179056	6.05347e-05	0.896182	0.343808	0	1
cg09896909	chr5	125549478	125549480	LOC101927460	Body	-0.704234	0.118409	2.72304e-09	-0.584367	0.271227	0.0311983	0.164047	0.685457	0	1
cg09906382	chr2	156327903	156327905	NR4A2	Body	0.362224	0.0645249	1.98037e-08	0.252643	0.146746	0.0851355	0.467273	0.494244	0	1
cg09932507	chr17	49566047	49566049	LOC100288866	Body	0.97601	0.105497	2.21214e-20	0.828871	0.23242	0.000362114	0.332314	0.5643	0	1
cg09935388	chr1	92482030	92482032	GFI1;GFI1;GFI1	Body;Body;Body	-0.448696	0.0402273	6.84439e-29	-0.538564	0.0998782	6.95984e-08	0.696589	0.403932	0	1
cg09943198	chr9	222491	222493	DOCK8	Body	-0.511248	0.102762	6.52277e-07	-0.748579	0.238058	0.00166355	0.83779	0.36003	0	1
cg09945032	chr3	38829527	38829529			-0.870116	0.125317	3.83058e-12	-0.944922	0.306841	0.00207338	0.0509391	0.821437	0	1
cg09958060	chr12	113086524	113086526	DTX1	Body	0.582688	0.0873286	2.51718e-11	0.335522	0.222427	0.131438	1.06989	0.300971	0.0653208	1
cg09975715	chr17	8475731	8475733	MYH10	3'UTR	0.496517	0.0815929	1.16277e-09	0.433144	0.194512	0.0259594	0.0902653	0.76384	0	1
cg10041129	chr11	117814834	117814836			-1.05551	0.198353	1.02982e-07	-0.884502	0.431997	0.0406116	0.129422	0.719032	0	1
cg10062919	chr17	40347549	40347551	RARA;RARA;RARA;RARA	Body;Body;Body;Body	-1.18105	0.213338	3.09335e-08	-1.36436	0.500554	0.00641659	0.113489	0.736207	0	1
cg10076152	chr1	57307504	57307506	DAB1	5'UTR	0.940265	0.140695	2.34119e-11	0.138982	0.317802	0.661877	5.31533	0.0211386	0.811865	1
cg10106903	chr14	61697314	61697316	HIF1A-AS1;HIF1A;HIF1A;HIF1A	TSS1500;TSS1500;Body;Body	-0.546203	0.0852575	1.48887e-10	-0.399026	0.209035	0.0562751	0.425023	0.514441	0	1
cg10163895	chr1	151740033	151740035			-0.346755	0.0494071	2.24536e-12	-0.570493	0.133387	1.89441e-05	2.47409	0.115736	0.595811	1
cg10172979	chr14	88155234	88155236			-0.28269	0.0420371	1.75869e-11	-0.185485	0.127642	0.146177	0.523203	0.469479	0	1
cg10174146	chr10	6498832	6498834	PRKCQ;PRKCQ;PRKCQ;PRKCQ	Body;Body;Body;Body	0.604435	0.106812	1.52376e-08	0.393481	0.254734	0.122426	0.583258	0.445038	0	1
cg10176717	chr10	111129215	111129217			0.374916	0.0805522	3.2505e-06	0.575163	0.188706	0.00230422	0.952499	0.329084	0	1
cg10190813	chr7	47978932	47978934	HUS1	Body	-0.622948	0.0871663	8.89104e-13	-0.775534	0.209228	0.000210021	0.45319	0.500824	0	1
cg10202782	chr9	101372961	101372963	BAAT;BAAT	5'UTR;5'UTR	-0.281508	0.0483624	5.85693e-09	-0.340573	0.115311	0.00314173	0.223125	0.636669	0	1
cg10207189	chr13	50611453	50611455			1.19408	0.153137	6.3139e-15	0.071713	0.342353	0.834081	8.95598	0.00276563	0.888343	1
cg10211874	chr17	40342563	40342565	RARA-AS1;RARA;RARA;RARA;RARA;RARA	Body;5'UTR;1stExon;Body;Body;Body	0.466296	0.0860881	6.07796e-08	0.480224	0.204634	0.0189379	0.00393617	0.949974	0	1
cg10217853	chr15	97961968	97961970	ARRDC4	Body	-0.269791	0.0349576	1.18472e-14	-0.461936	0.0970246	1.92615e-06	3.47128	0.0624432	0.711921	1
cg10255761	chr3	49172595	49172597	KLHDC8B	5'UTR	-0.560776	0.0796881	1.96232e-12	-0.428585	0.188221	0.0227843	0.418277	0.517798	0	1
cg10322443	chr14	65255866	65255868			0.726727	0.107322	1.27502e-11	0.745942	0.258614	0.00392185	0.00470962	0.945287	0	1
cg10334928	chr14	81398662	81398664	STON2	TSS200	0.538394	0.0920625	4.97133e-09	0.361633	0.227113	0.111316	0.520253	0.470734	0	1
cg10336220	chr14	21023483	21023485	NDRG2;NDRG2;NDRG2;NDRG2;NDRG2;NDRG2;NDRG2;NDRG2;NDRG2;NDRG2;NDRG2;NDRG2;NDRG2;MIR6717;NDRG2	5'UTR;5'UTR;5'UTR;5'UTR;5'UTR;5'UTR;5'UTR;5'UTR;5'UTR;5'UTR;5'UTR;5'UTR;5'UTR;TSS200;Body	0.568432	0.112612	4.47169e-07	0.538031	0.348526	0.122653	0.00688942	0.93385	0	1
cg10358466	chr3	169240939	169240941	MECOM;MECOM	5'UTR;Body	-0.619784	0.10739	7.86413e-09	-0.580989	0.26181	0.0264784	0.0187954	0.890955	0	1
cg10399789	chr1	92480110	92480112	GFI1;GFI1;GFI1	Body;Body;Body	-0.411175	0.0626046	5.10609e-11	-0.150697	0.199944	0.451032	1.54563	0.213782	0.353015	1
cg10410637	chr3	17987068	17987070	LOC339862	Body	0.689531	0.0912504	4.14146e-14	0.293583	0.216032	0.174153	2.85063	0.091338	0.649201	1
cg10413580	chr11	126304873	126304875	DCPS	Body	-0.619397	0.104686	3.28393e-09	-0.874327	0.264288	0.000938848	0.804251	0.369825	0	1
cg10465514	chr3	14990440	14990442	NR2C2;NR2C2	5'UTR;5'UTR	-0.443017	0.0692301	1.56198e-10	-0.346449	0.151915	0.0225752	0.334586	0.562971	0	1
cg10508317	chr17	78359064	78359066	SOCS3	Body	-0.598937	0.110472	5.90656e-08	-0.40805	0.262269	0.119745	0.449911	0.502377	0	1
cg10541181	chr12	23559658	23559660	SOX5;SOX5;SOX5;SOX5;SOX5	Body;Body;Body;Body;Body	-0.245834	0.0402812	1.04133e-09	-0.347303	0.106491	0.00110888	0.794272	0.372811	0	1
cg10552523	chr11	313477	313479	IFITM1	TSS1500	-0.602902	0.100917	2.31172e-09	-0.410215	0.239566	0.0868367	0.549424	0.458553	0	1
cg10553969	chr14	51828592	51828594			0.873585	0.148805	4.34042e-09	1.02013	0.364849	0.00517316	0.138331	0.709946	0	1
cg10581837	chr13	75760570	75760572	LMO7;LMO7	TSS200;Body	0.647781	0.108446	2.32488e-09	0.438958	0.260676	0.092196	0.547051	0.459525	0	1
cg10592478	chr12	53218856	53218858	RARG;RARG	Body;Body	-0.48371	0.0818871	3.48325e-09	-0.381414	0.176425	0.0306255	0.276611	0.598931	0	1
cg10597982	chr1	235270615	235270617	ARID4B;ARID4B;ARID4B	Body;Body;Body	-0.474939	0.0766506	5.78595e-10	-0.66901	0.167179	6.28715e-05	1.11352	0.291318	0.101948	1
cg10609883	chr11	35814268	35814270			0.629947	0.0976726	1.12166e-10	0.489139	0.206508	0.0178544	0.37993	0.537641	0	1
cg10611508	chr1	212671524	212671526			0.831196	0.155148	8.44114e-08	0.530383	0.349754	0.129407	0.618096	0.431756	0	1
cg10619342	chr15	65076666	65076668	LOC390594	TSS200	0.391693	0.06862	1.1421e-08	0.371031	0.176705	0.0357533	0.0118814	0.913201	0	1
cg10691866	chr7	66352294	66352296	TPST1	Body	-0.560333	0.089719	4.22665e-10	-0.620259	0.198437	0.00177368	0.0757193	0.783185	0	1
cg10696060	chr16	57639280	57639282	ADGRG1;ADGRG1;ADGRG1;ADGRG1;ADGRG1;ADGRG1;ADGRG1;ADGRG1;ADGRG1;ADGRG1;ADGRG1	TSS200;TSS200;5'UTR;5'UTR;5'UTR;5'UTR;5'UTR;5'UTR;5'UTR;5'UTR;5'UTR	0.511969	0.0883522	6.84714e-09	0.530072	0.218864	0.0154384	0.00588305	0.938861	0	1
cg10711136	chr11	86804010	86804012	PRSS23;PRSS23;PRSS23;PRSS23;PRSS23;PRSS23;PRSS23	5'UTR;Body;Body;5'UTR;Body;Body;Body	-1.05494	0.0710317	6.78178e-50	-0.89277	0.157704	1.50464e-08	0.879114	0.348444	0	1
cg10720997	chr1	1062477	1062479			0.480083	0.0689964	3.44929e-12	0.646779	0.150198	1.66095e-05	1.01711	0.313204	0.0168264	1
cg10726445	chr13	75762672	75762674	LMO7;LMO7;LMO7	5'UTR;Body;Body	0.37073	0.0545778	1.10067e-11	0.370665	0.142456	0.0092694	1.82781e-07	0.999659	0	1
cg10731236	chr3	96267878	96267880			0.377266	0.0597282	2.67747e-10	0.118381	0.133075	0.37369	3.15006	0.0759241	0.682546	1
cg10745039	chr8	89397617	89397619			0.777486	0.101689	2.07794e-14	0.717432	0.230622	0.00186543	0.0567716	0.811673	0	1
cg10765427	chr19	16894413	16894415	CPAMD8	Body	-1.36104	0.181355	6.14979e-14	-1.07118	0.36106	0.00300962	0.514677	0.473121	0	1
cg10807309	chr6	31793284	31793286	VARS	Body	0.814358	0.114972	1.40995e-12	0.531786	0.235475	0.0239238	1.16281	0.280884	0.140013	1
cg10815770	chr10	35306998	35307000	CCNY	5'UTR	0.529326	0.0923608	9.97996e-09	0.30473	0.213923	0.154306	0.929087	0.3351	0	1
cg10816539	chr3	56800819	56800821	ARHGEF3;ARHGEF3;ARHGEF3	Body;Body;Body	-0.497821	0.0898132	2.97588e-08	-0.610338	0.232573	0.00868301	0.20368	0.651767	0	1
cg10858945	chr10	114768558	114768560			0.936807	0.145304	1.13932e-10	0.233094	0.317283	0.462549	4.06639	0.0437447	0.754081	1
cg10874644	chr5	84602889	84602891			0.416706	0.0540369	1.24332e-14	0.252185	0.115376	0.0288322	1.66756	0.196585	0.400323	1
cg10919522	chr14	73760737	73760739	C14orf43;C14orf43	5'UTR;TSS1500	-0.725915	0.113573	1.64117e-10	-0.713867	0.263427	0.00672988	0.00176383	0.9665	0	1
cg10934718	chr2	39439916	39439918	LOC728730	Body	-0.694241	0.103699	2.15974e-11	-0.511321	0.250213	0.0409991	0.456107	0.499449	0	1
cg10965265	chr7	128666425	128666427			0.336473	0.0547549	7.99226e-10	0.258098	0.121638	0.0338501	0.345207	0.556839	0	1
cg10974463	chr14	24376515	24376517	NFATC4;NFATC4	Body;Body	0.664986	0.0938058	1.35123e-12	-0.0859408	0.226167	0.703955	9.40583	0.00216297	0.893683	1
cg11004284	chr3	15428597	15428599	METTL6;EAF1	TSS1500;Body	-0.659298	0.129628	3.65563e-07	-0.811282	0.313254	0.00960174	0.200982	0.65393	0	1
cg11047325	chr17	78358852	78358854	SOCS3	Body	-0.346615	0.0538757	1.24616e-10	-0.223601	0.129824	0.0850079	0.76594	0.381476	0	1
cg11093142	chr13	48500879	48500881	RCBTB2	Body	-0.673746	0.110177	9.64724e-10	-0.405593	0.253618	0.10977	0.940422	0.332169	0	1
cg11116464	chr1	8591171	8591173	RERE;RERE	Body;Body	0.661676	0.0842426	4.01647e-15	0.292692	0.195046	0.133451	3.01617	0.0824379	0.668454	1
cg11134544	chr3	32238082	32238084	CMTM8	TSS1500	0.504478	0.0931275	6.05838e-08	0.476786	0.224889	0.0339979	0.0129435	0.90942	0	1
cg11147309	chr8	143937719	143937721	PLEC1;PLEC1;PLEC1;PLEC1;PLEC1;PLEC1;PLEC1;PLEC1	Body;Body;Body;Body;Body;Body;Body;Body	-0.662089	0.148725	8.51675e-06	-1.1251	0.369798	0.00234649	1.34939	0.245385	0.258922	1
cg11207515	chr7	147207112	147207114	CNTNAP2	Body	0.419912	0.0611641	6.63311e-12	0.205747	0.163647	0.208659	1.50279	0.220243	0.334571	1
cg11258956	chr2	232350864	232350866			-0.596834	0.0895687	2.67529e-11	-0.538148	0.225985	0.0172499	0.0582829	0.809231	0	1
cg11307857	chr11	128729135	128729137	FLI1;FLI1;FLI1;FLI1	5'UTR;5'UTR;5'UTR;Body	1.14704	0.174066	4.40674e-11	0.808714	0.393912	0.0400697	0.617189	0.432094	0	1
cg11314684	chr1	243842985	243842987	AKT3;AKT3	Body;Body	-0.763062	0.131505	6.53257e-09	-1.00327	0.299956	0.000823661	0.537896	0.463306	0	1
cg11320225	chr1	161740172	161740174			-1.09929	0.139492	3.25702e-15	-1.08125	0.3343	0.00121908	0.002479	0.96029	0	1
cg11320791	chr3	18891874	18891876			0.591086	0.110335	8.45303e-08	0.47961	0.272826	0.078759	0.143483	0.704843	0	1
cg11347475	chr9	35731486	35731488	TLN1;CREB3;MIR6853	5'UTR;TSS1500;TSS1500	-1.07581	0.18276	3.94523e-09	-1.38598	0.425793	0.00113366	0.448095	0.503241	0	1
cg11410682	chr19	46495966	46495968	PNMAL2	TSS200	0.291316	0.0438224	2.97785e-11	0.280992	0.119564	0.0187662	0.00657261	0.935385	0	1
cg11412468	chr2	84206280	84206282			0.697224	0.117204	2.70129e-09	0.715628	0.287848	0.012914	0.00350632	0.952782	0	1
cg11414254	chr5	177022010	177022012	ZNF346;ZNF346;ZNF346;ZNF346;ZNF346;ZNF346;ZNF346;ZNF346;ZNF346;ZNF346;ZNF346	TSS1500;TSS1500;TSS1500;TSS1500;TSS1500;TSS1500;TSS1500;TSS1500;TSS1500;TSS1500;TSS1500	-0.642297	0.0952598	1.55599e-11	-0.662165	0.208159	0.0014674	0.00753251	0.930838	0	1
cg11422009	chr17	17418447	17418449			0.465577	0.0725687	1.40199e-10	0.0758333	0.123521	0.539262	7.40122	0.00651796	0.864887	1
cg11436113	chr20	19210500	19210502			-0.82011	0.125339	6.02393e-11	-1.19476	0.278415	1.77626e-05	1.50567	0.219801	0.335844	1
cg11445169	chr15	31266251	31266253			-0.589168	0.103472	1.24094e-08	-0.623763	0.251494	0.0131296	0.0161834	0.898771	0	1
cg11449146	chr11	22728917	22728919	GAS2;GAS2;GAS2	Body;Body;Body	-0.346484	0.0532181	7.48347e-11	-0.305654	0.125566	0.0149247	0.0896333	0.764644	0	1
cg11519583	chr19	43789289	43789291			0.448573	0.0774197	6.87137e-09	0.336337	0.200467	0.0933917	0.272774	0.601477	0	1
cg11554391	chr5	321204	321206	AHRR	Body	-0.838685	0.0866188	3.57943e-22	-0.816474	0.220224	0.000209343	0.00880918	0.925223	0	1
cg11556164	chr7	111098258	111098260	LRRN3;IMMP2L;LRRN3;LRRN3	5'UTR;Body;5'UTR;5'UTR	-0.571985	0.0817687	2.64954e-12	-0.387546	0.181458	0.0327011	0.858755	0.354087	0	1
cg11557553	chr5	404880	404882	AHRR;LOC100310782	Body;TSS1500	0.813845	0.128839	2.67091e-10	0.571282	0.316007	0.0706353	0.505211	0.477219	0	1
cg11581285	chr11	33879634	33879636	LMO2	5'UTR	-0.517765	0.0504274	9.86923e-25	-0.504795	0.118382	2.00694e-05	0.01016	0.919712	0	1
cg11588903	chr19	17097682	17097684	MYO9B;MYO9B	5'UTR;5'UTR	-0.532555	0.0938759	1.40341e-08	-0.811883	0.238175	0.000652557	1.19048	0.275233	0.160003	1
cg11649105	chr8	141392699	141392701			-0.503742	0.107925	3.04882e-06	-0.749785	0.226537	0.000933716	0.961414	0.326831	0	1
cg11651896	chr20	4563755	4563757			0.294866	0.0497032	2.98295e-09	0.286413	0.130164	0.0277782	0.00368067	0.951623	0	1
cg11660018	chr11	86799872	86799874	PRSS23	TSS1500	-1.45135	0.111378	8.17034e-39	-1.28357	0.260548	8.3746e-07	0.35062	0.553762	0	1
cg11666632	chr4	102867381	102867383	UBE2D3;UBE2D3	Body;5'UTR	-0.4746	0.0846033	2.0267e-08	-0.387581	0.246416	0.115748	0.111557	0.738379	0	1
cg11694510	chr11	313353	313355	IFITM1	TSS1500	-0.959586	0.167562	1.02372e-08	-0.326736	0.400456	0.414552	2.12532	0.144883	0.529483	1
cg11713549	chr3	50450227	50450229	CACNA2D2;CACNA2D2;CACNA2D2;CACNA2D2	Body;Body;Body;Body	0.729103	0.119736	1.13452e-09	0.331906	0.296965	0.263712	1.5388	0.214797	0.350143	1
cg11739148	chr15	31329908	31329910	KLF13	Body	-0.718917	0.12951	2.83962e-08	-0.550861	0.320182	0.0853487	0.23676	0.626556	0	1
cg11742305	chr6	167831755	167831757	MLLT4;MLLT4;MLLT4	5'UTR;Body;Body	-0.615938	0.0756139	3.76696e-16	-0.570229	0.184644	0.0020133	0.0524807	0.818801	0	1
cg11769995	chr16	68287826	68287828	SLC7A6;SLC7A6	Body;Body	0.89555	0.151423	3.3344e-09	0.64584	0.27909	0.0206628	0.618473	0.431615	0	1
cg11789766	chr8	1772937	1772939	CLN8	Body	0.384933	0.0620433	5.49543e-10	0.459049	0.16867	0.00649705	0.170073	0.680047	0	1
cg11801110	chr22	49963114	49963116	PIM3	Body	-0.599533	0.11491	1.81427e-07	-0.639852	0.255651	0.0123203	0.0206922	0.885621	0	1
cg11807314	chr3	31704893	31704895	OSBPL10-AS1;OSBPL10;OSBPL10	Body;Body;Body	0.561747	0.100116	2.01191e-08	0.268063	0.234399	0.252783	1.32762	0.249228	0.246774	1
cg11820113	chr12	11187739	11187741	TAS2R42	TSS1500	-0.56812	0.108667	1.7128e-07	-0.9411	0.286826	0.0010341	1.47872	0.223976	0.323737	1
cg11827514	chr8	142044360	142044362			-0.24188	0.0354414	8.80459e-12	-0.256714	0.082954	0.00197039	0.0270414	0.869383	0	1
cg11902728	chr19	35295676	35295678	MAG;MAG	Body;Body	0.709799	0.126727	2.13135e-08	0.784505	0.295726	0.00798249	0.0539151	0.816386	0	1
cg11902777	chr5	368727	368729	AHRR	Body	-0.73999	0.0736406	9.31107e-24	-0.895396	0.182244	8.96114e-07	0.625093	0.429161	0	1
cg11911122	chr8	70404533	70404535	NCOA2	TSS1500	0.575429	0.101705	1.53303e-08	0.322565	0.228199	0.157502	1.02437	0.311484	0.0237936	1
cg11925877	chr2	173119604	173119606	ZAK;ZAK	Body;Body	-0.382063	0.0727462	1.50451e-07	-0.480472	0.197744	0.0151083	0.218143	0.640459	0	1
cg11927233	chr5	171389537	171389539	NPM1;NPM1;NPM1	Body;Body;Body	-0.399101	0.0758056	1.40349e-07	-0.317218	0.155415	0.0412403	0.224241	0.635828	0	1
cg11931220	chr12	48882603	48882605			-0.804134	0.111977	6.90805e-13	-1.08435	0.260928	3.24235e-05	0.973928	0.323703	0	1
cg11939713	chr21	15140770	15140772			-0.559411	0.0949411	3.81098e-09	-0.548192	0.22426	0.0145074	0.00212262	0.963253	0	1
cg11945824	chr6	32149185	32149187	PRRT1	3'UTR	0.260993	0.0480513	5.58679e-08	0.24328	0.126783	0.0549999	0.0170667	0.896061	0	1
cg11960359	chr8	141328968	141328970			-0.308846	0.0545381	1.48795e-08	-0.0811932	0.133246	0.542295	2.50017	0.113834	0.600027	1
cg12009405	chr6	148330194	148330196			-0.599461	0.0670857	4.04415e-19	-0.778313	0.156726	6.83215e-07	1.10062	0.294129	0.0914251	1
cg12012114	chr21	42464377	42464379			0.875865	0.154952	1.58139e-08	0.453474	0.295093	0.124363	1.60603	0.205051	0.377347	1
cg12068280	chr19	46301270	46301272	HIF3A;HIF3A	5'UTR;Body	0.617512	0.108152	1.13212e-08	0.247794	0.250834	0.323211	1.83196	0.175896	0.454137	1
cg12075928	chr8	140791207	140791209	PTK2;PTK2	Body;Body	-0.608	0.0755549	8.47641e-16	-0.659546	0.182927	0.000311523	0.0678324	0.794519	0	1
cg12100791	chr16	31203095	31203097	PYCARD;PYCARD	TSS200;TSS200	0.886484	0.17945	7.81199e-07	0.985177	0.435095	0.0235568	0.0439724	0.833905	0	1
cg12101586	chr15	74726861	74726863	CYP1A1	TSS1500	-0.322565	0.0431459	7.65373e-14	-0.214031	0.114868	0.0624231	0.782377	0.376415	0	1
cg12121643	chr3	186194006	186194008	DGKG;DGKG;DGKG	Body;Body;Body	0.225927	0.0419502	7.22056e-08	0.1691	0.0995883	0.0895104	0.27654	0.598978	0	1
cg12126344	chr1	12147506	12147508			-0.619104	0.109151	1.41152e-08	-0.795147	0.242683	0.0010511	0.437671	0.508249	0	1
cg12144393	chr11	117610267	117610269	DSCAML1	Body	-0.520933	0.0776867	2.00633e-11	-0.392458	0.194672	0.0438	0.37571	0.539908	0	1
cg12157673	chr19	52493363	52493365	ZNF578	5'UTR	0.421464	0.0550934	2.01008e-14	0.315624	0.139973	0.0241398	0.495065	0.481677	0	1
cg12160664	chr1	113979230	113979232	OLFML3	TSS200	0.491557	0.100385	9.74495e-07	0.748135	0.256417	0.00352676	0.868195	0.351455	0	1
cg12194346	chr20	23457754	23457756			0.827079	0.120249	6.06637e-12	0.772374	0.294936	0.00882437	0.0294997	0.86363	0	1
cg12280226	chr16	25108202	25108204	LCMT1-AS1	Body	0.573238	0.109489	1.64493e-07	0.425332	0.29208	0.145332	0.224837	0.635379	0	1
cg12303084	chr20	47356996	47356998	ZMYND8;ZMYND8;ZMYND8	TSS1500;TSS1500;TSS1500	-0.663117	0.10039	3.96452e-11	-0.519549	0.246541	0.0350865	0.290876	0.58966	0	1
cg12306624	chr11	128729563	128729565	FLI1;FLI1;FLI1;FLI1	5'UTR;5'UTR;5'UTR;Body	0.986223	0.168587	4.91761e-09	0.536739	0.398861	0.178405	1.07746	0.299267	0.0718911	1
cg12350688	chr11	69539790	69539792			0.63001	0.111972	1.83929e-08	0.187232	0.246804	0.448077	2.66919	0.102308	0.625355	1
cg12378834	chr5	135310796	135310798	C5orf66	5'UTR	-0.446426	0.0583157	1.92816e-14	-0.438681	0.121813	0.000316677	0.0032885	0.95427	0	1
cg12423733	chr6	29486845	29486847	MAS1L	1stExon	0.406011	0.0623132	7.23758e-11	0.281778	0.114947	0.0142309	0.902789	0.342035	0	1
cg12456108	chr6	37714116	37714118			-0.733012	0.117716	4.75522e-10	-0.409333	0.277704	0.140484	1.1516	0.283215	0.131641	1
cg12513616	chr5	177943975	177943977			-0.985431	0.125998	5.24059e-15	-1.02287	0.298601	0.000613568	0.0133457	0.90803	0	1
cg12516875	chr22	46067662	46067664			-0.388721	0.0694406	2.16964e-08	-0.443838	0.161951	0.00613317	0.0978384	0.754439	0	1
cg12526894	chr17	43554452	43554454			0.358968	0.0683441	1.50162e-07	0.478775	0.168515	0.0044952	0.434065	0.510001	0	1
cg12547807	chr1	9413691	9413693			-0.780114	0.11423	8.52996e-12	-0.513531	0.297152	0.0839568	0.701212	0.402377	0	1
cg12590902	chr1	44306312	44306314	ERI3	Body	0.655423	0.107505	1.08295e-09	0.210817	0.276736	0.44618	2.24274	0.134243	0.554116	1
cg12603554	chr20	299331	299333	ZCCHC3;ZCCHC3	3'UTR;1stExon	-0.718541	0.127855	1.90973e-08	-0.547112	0.273756	0.0456581	0.321923	0.570454	0	1
cg12609247	chr7	130926657	130926659			-0.365852	0.0627223	5.44742e-09	-0.145419	0.156042	0.351376	1.71802	0.189948	0.417936	1
cg12614443	chr22	23696039	23696041	RGL4;GUSBP11	Body;Body	1.01555	0.15949	1.9217e-10	0.598205	0.393275	0.128238	0.967083	0.325409	0	1
cg12637027	chr5	57395046	57395048			-0.25306	0.0410856	7.30534e-10	-0.117923	0.167033	0.480197	0.617209	0.432086	0	1
cg12678834	chr11	118882952	118882954	CXCR5	TSS1500	-1.54188	0.171968	3.07298e-19	-0.587856	0.388143	0.129891	5.05003	0.0246255	0.801981	1
cg12749559	chr1	167935045	167935047	BRP44;BRP44;BRP44	Body;Body;Body	-0.669182	0.117265	1.1528e-08	-0.918481	0.278546	0.000975798	0.680434	0.409437	0	1
cg12767903	chr3	114309038	114309040	TIGIT	3'UTR	-0.554151	0.0721886	1.6358e-14	-0.582277	0.195288	0.00286723	0.0182487	0.892543	0	1
cg12769615	chr4	94732004	94732006			-0.49992	0.0781854	1.61568e-10	-0.576576	0.179169	0.00129061	0.153768	0.69496	0	1
cg12803068	chr7	44963319	44963321	MYO1G	Body	0.276367	0.0249723	1.81429e-28	0.305925	0.066884	4.78585e-06	0.171401	0.67887	0	1
cg12804716	chr14	58138230	58138232	C14orf37	Body	0.895933	0.131889	1.09757e-11	0.266049	0.243979	0.275511	5.15797	0.0231399	0.806125	1
cg12806681	chr5	368278	368280	AHRR	Body	-0.516244	0.0523539	6.16459e-23	-0.676297	0.130503	2.19241e-07	1.29562	0.255014	0.228171	1
cg12856965	chr1	16958244	16958246	CROCC	Body	-0.792145	0.124225	1.80975e-10	-0.887283	0.311094	0.00434259	0.0806616	0.776403	0	1
cg12873476	chr8	141392627	141392629			-0.402476	0.0756224	1.02535e-07	-0.657365	0.17664	0.000198054	1.75968	0.184664	0.431716	1
cg12876356	chr1	92481267	92481269	GFI1;GFI1;GFI1	Body;Body;Body	-0.279964	0.0331622	3.11272e-17	-0.47273	0.0858843	3.7071e-08	4.38407	0.0362762	0.771902	1
cg12904271	chr17	45392770	45392772			0.986609	0.15557	2.26956e-10	0.455245	0.382514	0.233992	1.65581	0.19817	0.396065	1
cg12912690	chr2	238288815	238288817	PER2	TSS1500	0.231536	0.0493203	2.67207e-06	0.249818	0.11928	0.0362263	0.0200619	0.887364	0	1
cg12919873	chr21	37557512	37557514			-0.593658	0.0713893	9.11448e-17	-0.689508	0.17538	8.44172e-05	0.256234	0.612719	0	1
cg12934382	chr3	51707118	51707120	GRM2;GRM2;GRM2;GRM2	1stExon;5'UTR;1stExon;5'UTR	0.373855	0.0524186	9.88421e-13	0.465441	0.132367	0.000437596	0.413846	0.520024	0	1
cg12939236	chr15	40103274	40103276	BMF;BMF;BMF;BMF	Body;Body;Body;Body	-0.396504	0.0642882	6.93345e-10	-0.206972	0.134521	0.123905	1.61603	0.203646	0.381201	1
cg12956751	chr2	232382211	232382213	ALPP	3'UTR	-1.12894	0.116396	3.0408e-22	-1.25623	0.284558	1.01167e-05	0.171417	0.678855	0	1
cg13039251	chr5	32018494	32018496	PDZD2	Body	0.44407	0.0514827	6.37547e-18	0.363477	0.126136	0.00395616	0.349942	0.554146	0	1
cg13078421	chr19	2624623	2624625	GNG7	5'UTR	0.632659	0.109667	7.97739e-09	0.316357	0.230018	0.16902	1.54073	0.21451	0.350956	1
cg13119578	chr11	65429224	65429226			-0.547368	0.0970933	1.72494e-08	-0.294135	0.219247	0.179735	1.11532	0.290928	0.103398	1
cg13139986	chr21	46599382	46599384	S100B	Body	-0.309241	0.0698701	9.60201e-06	-0.602208	0.166206	0.0002909	2.64041	0.104176	0.621271	1
cg13169221	chr6	30076146	30076148	RNF39;RNF39	TSS1500;TSS1500	0.531437	0.103172	2.59113e-07	0.480161	0.253499	0.0582071	0.0351015	0.851383	0	1
cg13208063	chr19	16719751	16719753	NWD1;NWD1	TSS1500;TSS1500	-0.522619	0.0946219	3.32821e-08	-0.280991	0.223344	0.208352	0.992319	0.319176	0	1
cg13240333	chr8	76616220	76616222	ZFHX4-AS1	Body	0.474581	0.0862756	3.78178e-08	0.415598	0.197473	0.0353283	0.0749146	0.784311	0	1
cg13251913	chr16	57639355	57639357	ADGRG1;ADGRG1;ADGRG1;ADGRG1;ADGRG1;ADGRG1;ADGRG1;ADGRG1;ADGRG1;ADGRG1;ADGRG1;ADGRG1;ADGRG1	1stExon;1stExon;5'UTR;5'UTR;5'UTR;5'UTR;5'UTR;5'UTR;5'UTR;5'UTR;5'UTR;5'UTR;5'UTR	0.545698	0.096742	1.69304e-08	0.567304	0.260682	0.0295378	0.0060378	0.938064	0	1
cg13294852	chr2	102055667	102055669			-0.37209	0.0571014	7.20649e-11	-0.649268	0.147592	1.08716e-05	3.06771	0.0798621	0.674024	1
cg13343932	chr17	78358979	78358981	SOCS3;LOC101928674;LOC101928674	Body;TSS1500;TSS1500	-0.409222	0.0653393	3.77579e-10	-0.315621	0.155212	0.0420041	0.308924	0.578341	0	1
cg13385220	chr1	202281324	202281326	LGR6;LGR6;LGR6	Body;Body;Body	-0.577469	0.0889043	8.28141e-11	-0.62394	0.220565	0.00467197	0.0381862	0.84507	0	1
cg13442016	chr10	102436581	102436583	MIR146B	Body	-0.5917	0.0736797	9.69142e-16	-0.515528	0.175285	0.00327068	0.160485	0.68871	0	1
cg13459171	chr13	48412613	48412615	LPAR6;LPAR6;LPAR6;LPAR6;RB1	1stExon;5'UTR;5'UTR;5'UTR;Body	-0.874921	0.0951404	3.71171e-20	-0.562168	0.206167	0.006396	1.89722	0.16839	0.472912	1
cg13483196	chr9	15156121	15156123			-0.743571	0.120121	6.00999e-10	-1.06485	0.28015	0.000144113	1.11093	0.291879	0.0998571	1
cg13483797	chr9	129669301	129669303	PRRX2	Body	-0.498924	0.0883773	1.64808e-08	-0.431442	0.252853	0.0879527	0.0634731	0.801088	0	1
cg13511623	chr9	123716678	123716680	DENND1A;DENND1A	Body;Body	-0.293374	0.0549491	9.34552e-08	-0.36231	0.124068	0.00349742	0.258102	0.611427	0	1
cg13515834	chr17	34171617	34171619	LOC101927239	Body	0.977594	0.13321	2.15636e-13	0.417965	0.30735	0.173861	2.79108	0.0947902	0.641716	1
cg13518852	chr1	212718663	212718665			0.5478	0.0818688	2.21354e-11	0.259618	0.136793	0.0577112	3.26772	0.0706556	0.693977	1
cg13530937	chr16	27748955	27748957	KIAA0556	Body	0.828929	0.121036	7.4569e-12	0.388902	0.306785	0.204917	1.78017	0.182128	0.438256	1
cg13531599	chr20	43959717	43959719	TOX2;TOX2;TOX2;TOX2	Body;5'UTR;5'UTR;Body	0.657427	0.116124	1.5013e-08	0.385768	0.270016	0.153094	0.854221	0.355361	0	1
cg13547053	chr2	178320136	178320138	OSBPL6;OSBPL6	TSS200;Body	0.534139	0.0865725	6.83576e-10	0.460462	0.20477	0.0245332	0.109826	0.740342	0	1
cg13628881	chr17	48102650	48102652	CBX1;CBX1	TSS1500;TSS1500	0.652938	0.102439	1.84244e-10	0.179809	0.183366	0.326788	5.07407	0.0242862	0.80292	1
cg13641317	chr3	127536708	127536710			0.410601	0.0768983	9.31884e-08	0.37098	0.191515	0.0527357	0.0368575	0.847756	0	1
cg13681954	chr2	121898725	121898727			-0.355463	0.0841978	2.42403e-05	-0.851675	0.197179	1.56532e-05	5.35636	0.0206468	0.813306	1
cg13682152	chr19	16885374	16885376			-0.47731	0.0808555	3.56423e-09	-0.597425	0.18871	0.00154642	0.3423	0.558504	0	1
cg13687887	chr5	158752510	158752512	EBF1;EBF1;EBF1	Body;Body;Body	-0.487408	0.0781259	4.41084e-10	-0.401882	0.187486	0.0320706	0.177307	0.673698	0	1
cg13705457	chr11	34570706	34570708			0.409953	0.0758968	6.61067e-08	0.281603	0.183843	0.125582	0.416431	0.518723	0	1
cg13714975	chr11	33696552	33696554			0.466116	0.0696522	2.20061e-11	0.452065	0.181217	0.0126095	0.00523803	0.942304	0	1
cg13753585	chr12	54283390	54283392	HNRNPA1P10;HNRNPA1;HNRNPA1	Body;Body;Body	-0.456235	0.076432	2.3847e-09	-0.50395	0.184888	0.00641637	0.0568816	0.811494	0	1
cg13782301	chr6	32149097	32149099	PRRT1	3'UTR	0.497486	0.0626769	2.06616e-15	0.315863	0.160634	0.0492583	1.10948	0.292195	0.0986766	1
cg13784018	chr12	108855801	108855803	SSH1;SSH1	Body;Body	-0.519114	0.104142	6.20625e-07	-0.850683	0.245053	0.000517698	1.55069	0.213033	0.355127	1
cg13785019	chr11	9344168	9344170			0.649811	0.0910081	9.32326e-13	0.376683	0.228617	0.0994219	1.23206	0.267007	0.18835	1
cg13800216	chr11	40273157	40273159	LRRC4C;LRRC4C;LRRC4C;LRRC4C	Body;Body;5'UTR;5'UTR	-0.399008	0.0592898	1.69904e-11	-0.646468	0.141714	5.07184e-06	2.59499	0.107202	0.614642	1
cg13903421	chr2	218873991	218873993	WNT6	3'UTR	0.368909	0.0480269	1.57491e-14	0.304571	0.111951	0.00651695	0.278938	0.597398	0	1
cg13904006	chr2	234950670	234950672	SH3BP4	TSS1500	-0.283437	0.0590865	1.6107e-06	-0.324511	0.146134	0.0263753	0.0678983	0.794422	0	1
cg13935634	chr6	10583535	10583537	GCNT2;GCNT2	Body;Body	-0.419528	0.0737399	1.27571e-08	-0.67533	0.169566	6.81393e-05	1.91385	0.166537	0.477492	1
cg13937758	chr6	149896311	149896313			-0.36836	0.0693957	1.10773e-07	-0.36875	0.168581	0.0287151	4.58013e-06	0.998292	0	1
cg13937905	chr12	53218766	53218768	RARG;RARG	Body;Body	-0.448134	0.0483653	1.93948e-20	-0.303635	0.110541	0.00601802	1.43421	0.231078	0.302754	1
cg13943760	chr10	73553883	73553885	USP54	Body	-0.284935	0.0544018	1.62676e-07	-0.317756	0.132997	0.016885	0.0521724	0.819325	0	1
cg14012925	chr7	101913626	101913628	CUX1;CUX1;CUX1	Body;Body;Body	0.432757	0.0833452	2.07662e-07	0.353328	0.230679	0.125599	0.104872	0.74606	0	1
cg14027333	chr6	32148539	32148541	PRRT1	3'UTR	0.437241	0.060707	5.91241e-13	0.275202	0.150499	0.0674597	0.997014	0.318034	0	1
cg14036704	chr1	181216929	181216931			0.311275	0.061356	3.91059e-07	0.311633	0.148212	0.0354991	4.99968e-06	0.998216	0	1
cg14036830	chr19	41999054	41999056	GRIK5	Body	0.161819	0.0253898	1.84903e-10	0.179986	0.0659575	0.00635625	0.0660731	0.797143	0	1
cg14051805	chr15	39625018	39625020	FSIP1	Body	-0.436195	0.0705472	6.28839e-10	-0.300511	0.157101	0.0557665	0.620759	0.430766	0	1
cg14068729	chr13	48490763	48490765	RCBTB2;RCBTB2;RCBTB2;RCBTB2	Body;Body;Body;Body	-0.769999	0.119851	1.32195e-10	-0.389343	0.131449	0.00305721	4.57914	0.0323635	0.781618	1
cg14074174	chr19	7921320	7921322	SNAPC2;SNAPC2	Body;Body	-0.953244	0.145013	4.91402e-11	-0.438973	0.303384	0.147919	2.33903	0.126168	0.572472	1
cg14093127	chr2	8574286	8574288			-0.254351	0.0380818	2.40453e-11	-0.263588	0.101026	0.0090776	0.00731924	0.931822	0	1
cg14096828	chr7	111091059	111091061	LRRN3;LRRN3;LRRN3;LRRN3;LRRN3;LRRN3;IMMP2L;IMMP2L	1stExon;1stExon;1stExon;5'UTR;5'UTR;5'UTR;Body;Body	-0.722179	0.0985822	2.37744e-13	-0.763983	0.223221	0.00062037	0.0293491	0.863976	0	1
cg14128479	chr8	125510462	125510464			-0.639686	0.103859	7.31292e-10	-0.288152	0.225332	0.200973	2.00736	0.156537	0.501834	1
cg14129477	chr17	55344858	55344860			-0.346124	0.0613255	1.66101e-08	-0.638192	0.151703	2.5896e-05	3.186	0.0742717	0.686127	1
cg14153041	chr1	21904791	21904793	HSPG2;HSPG2	Body;Body	0.538674	0.0900657	2.21908e-09	0.406359	0.180946	0.0247204	0.42854	0.512706	0	1
cg14162418	chr11	121465997	121465999	SORL1	Body	-1.24855	0.170165	2.17926e-13	-0.571432	0.408606	0.161965	2.34027	0.126068	0.572698	1
cg14165660	chr10	111129590	111129592			0.578664	0.0942298	8.20124e-10	0.431393	0.216695	0.0465051	0.388434	0.533124	0	1
cg14171928	chr20	3106712	3106714	UBOX5-AS1	TSS200	0.685101	0.111309	7.50979e-10	0.253012	0.288637	0.380717	1.95088	0.162492	0.487411	1
cg14174367	chr1	202159379	202159381	PTPN7;PTPN7;PTPN7;PTPN7;PTPN7	1stExon;Body;Body;Body;Body	-0.358466	0.053584	2.23481e-11	-0.2527	0.132676	0.056828	0.546369	0.459805	0	1
cg14179389	chr1	92482403	92482405	GFI1;GFI1;GFI1	Body;Body;Body	-0.28527	0.0431918	3.98219e-11	-0.387086	0.104386	0.000208719	0.812301	0.367441	0	1
cg14180330	chr5	40224358	40224360			-0.661374	0.0865344	2.12372e-14	-0.539635	0.23051	0.0192299	0.244467	0.620998	0	1
cg14241836	chr7	48085323	48085325			-0.559177	0.100367	2.52838e-08	-0.441894	0.233563	0.0584947	0.212849	0.644543	0	1
cg14244402	chr9	127918822	127918824			-0.663393	0.118255	2.02489e-08	-0.699013	0.276776	0.0115515	0.0140057	0.905794	0	1
cg14254999	chr2	230925813	230925815	GPR55	TSS1500	-0.541565	0.0821109	4.23727e-11	-0.493028	0.18324	0.00713226	0.0584312	0.808993	0	1
cg14257621	chr1	108687189	108687191			-0.661463	0.103823	1.87706e-10	-0.161428	0.146478	0.270436	7.75663	0.00535156	0.871078	1
cg14261336	chr10	72186615	72186617	ASCC1;ASCC1;ASCC1;ASCC1	Body;Body;Body;Body	0.62836	0.104892	2.09128e-09	0.532888	0.190586	0.00517309	0.192602	0.66076	0	1
cg14262884	chr11	43735982	43735984	HSD17B12	Body	-0.593497	0.104637	1.41168e-08	-0.502731	0.238024	0.0346778	0.121861	0.727025	0	1
cg14322760	chr3	160402675	160402677	SMC4;SMC4;SMC4;SMC4;SMC4;SMC4	ExonBnd;ExonBnd;ExonBnd;Body;Body;Body	-0.266205	0.0511316	1.92675e-07	-0.407557	0.126366	0.00125883	1.0752	0.299774	0.0699411	1
cg14335029	chr9	131402498	131402500			-0.934873	0.121801	1.64919e-14	-0.855559	0.28083	0.00231492	0.0671361	0.795553	0	1
cg14356220	chr3	102195907	102195909			0.39762	0.0805478	7.95582e-07	0.536005	0.177948	0.00259405	0.501933	0.478652	0	1
cg14371731	chr10	79243417	79243419	ZMIZ1	Body	0.172018	0.0200068	8.11438e-18	0.146617	0.0453838	0.00123524	0.262267	0.608567	0	1
cg14377032	chr2	74531108	74531110	AUP1;AUP1;AUP1;HTRA2;HTRA2;HTRA2	TSS1500;TSS1500;TSS1500;Body;Body;ExonBnd	-0.616664	0.0947959	7.76039e-11	-0.633315	0.228544	0.00558693	0.00452917	0.946344	0	1
cg14391737	chr11	86802386	86802388	PRSS23;PRSS23;PRSS23;PRSS23;PRSS23;PRSS23;PRSS23	5'UTR;Body;Body;5'UTR;Body;Body;Body	-1.16664	0.0621586	1.36048e-78	-1.1478	0.156193	2.0027e-13	0.0125563	0.91078	0	1
cg14391923	chr8	139570840	139570842			-0.24373	0.0453191	7.52797e-08	-0.341764	0.121681	0.00497434	0.570022	0.45025	0	1
cg14400149	chr9	132999353	132999355			0.298133	0.0581139	2.89515e-07	0.319868	0.150634	0.0337134	0.0181222	0.892913	0	1
cg14466441	chr6	11391959	11391961			-0.964119	0.0738376	5.77544e-39	-0.862297	0.18335	2.56362e-06	0.265368	0.606456	0	1
cg14526039	chr3	49172787	49172789	KLHDC8B	Body	-0.598703	0.0975729	8.46449e-10	-0.238933	0.250019	0.339244	1.79695	0.180082	0.443501	1
cg14530338	chr2	218953632	218953634			0.454278	0.0846888	8.13611e-08	0.413671	0.206716	0.0453754	0.0330421	0.855759	0	1
cg14539658	chr14	21026986	21026988	NDRG2;NDRG2;NDRG2;NDRG2	TSS1500;TSS1500;TSS1500;TSS1500	0.551317	0.0943296	5.07846e-09	0.305467	0.220766	0.16646	1.04869	0.30581	0.0464261	1
cg14548018	chr2	184340093	184340095			-0.364588	0.0653531	2.42272e-08	-0.283741	0.17584	0.106607	0.185738	0.666487	0	1
cg14550975	chr3	113103561	113103563			0.540742	0.0961091	1.84078e-08	0.19621	0.20872	0.347186	2.24811	0.133778	0.555182	1
cg14580211	chr5	150781736	150781738	C5orf62	Body	-1.11514	0.0935727	9.60761e-33	-0.852467	0.192312	9.30472e-06	1.50849	0.219369	0.337087	1
cg14595618	chr10	69375689	69375691	HK1;HK1;HK1;HK1;HK1	Body;Body;Body;Body;Body	0.614804	0.100299	8.80514e-10	0.659204	0.231518	0.00440905	0.0309659	0.860317	0	1
cg14624207	chr11	68374729	68374731	LRP5	Body	-1.2224	0.141592	5.9635e-18	-1.18315	0.340315	0.000507749	0.0113388	0.915199	0	1
cg14634473	chr10	22816507	22816509			-0.560368	0.105265	1.01838e-07	-0.546451	0.25793	0.034124	0.00249562	0.960157	0	1
cg14639163	chr2	218873806	218873808	WNT6	Body	0.519341	0.0677273	1.74522e-14	0.420479	0.168524	0.0125936	0.296289	0.586218	0	1
cg14675361	chr13	75760446	75760448	LMO7;LMO7	TSS1500;Body	0.48019	0.0769941	4.46857e-10	0.491546	0.187407	0.00871911	0.00314175	0.955301	0	1
cg14699734	chr19	5806152	5806154			0.50103	0.102781	1.08954e-06	0.541591	0.262409	0.0390251	0.0207149	0.885558	0	1
cg14711465	chr8	119698352	119698354			-0.45227	0.0932312	1.22806e-06	-0.659007	0.221064	0.00287245	0.742519	0.388855	0	1
cg14712058	chr19	16877271	16877273	SIN3B	Body	-0.685716	0.0989699	4.25229e-12	-0.557324	0.201374	0.005647	0.327423	0.56718	0	1
cg14721232	chr4	6424328	6424330	PPP2R2C;PPP2R2C;PPP2R2C	Body;Body;Body	0.584082	0.0988595	3.45853e-09	0.500911	0.258076	0.052265	0.0905713	0.763452	0	1
cg14731091	chr4	38114515	38114517	TBC1D1;TBC1D1;TBC1D1;TBC1D1	5'UTR;5'UTR;Body;Body	0.714092	0.113718	3.39704e-10	0.194272	0.262536	0.459311	3.30104	0.0692361	0.697065	1
cg14753356	chr6	30752330	30752332			-1.30942	0.114782	3.81897e-30	-0.828151	0.276192	0.00271348	2.58917	0.107597	0.613775	1
cg14757228	chr6	32149080	32149082	PRRT1	3'UTR	0.270821	0.049569	4.66781e-08	0.307822	0.120543	0.0106607	0.0805935	0.776495	0	1
cg14792781	chr2	9976114	9976116	GRHL1	Body	-0.620541	0.0987129	3.25075e-10	-0.260154	0.225887	0.249444	2.13724	0.14376	0.532107	1
cg14793287	chr12	48184789	48184791	C12orf68;C12orf68	3'UTR;1stExon	0.602103	0.107514	2.14064e-08	0.481692	0.311582	0.122115	0.133456	0.714875	0	1
cg14977938	chr14	103724491	103724493	ZFYVE21	Body	0.507359	0.0916674	3.11617e-08	0.537709	0.207377	0.00951705	0.0179178	0.893515	0	1
cg15011409	chr19	10294549	10294551	ICAM5	Body	0.38244	0.0610966	3.85995e-10	0.216396	0.15016	0.149555	1.04908	0.305719	0.0467847	1
cg15013801	chr10	72217031	72217033	ASCC1;C10orf104	TSS1500;5'UTR	-0.327434	0.0589484	2.78281e-08	-0.314072	0.137891	0.0227454	0.00793958	0.928999	0	1
cg15014458	chr19	43465657	43465659	LYPD3;LYPD3	1stExon;5'UTR	0.373576	0.067027	2.49657e-08	0.403853	0.184599	0.028689	0.0237685	0.877476	0	1
cg15024623	chr18	5444501	5444503	EPB41L3;EPB41L3;EPB41L3;EPB41L3	Body;Body;Body;Body	-0.339761	0.0653714	2.02095e-07	-0.501064	0.161053	0.00186339	0.861222	0.353397	0	1
cg15026637	chr12	42901956	42901958			0.506065	0.0687129	1.77248e-13	0.196283	0.165146	0.234619	2.99941	0.0832947	0.666601	1
cg15029032	chr15	85751412	85751414			0.730479	0.103969	2.12594e-12	0.0667494	0.220664	0.762276	7.40373	0.00650889	0.864933	1
cg15030090	chr8	9073198	9073200			0.315372	0.0546852	8.06686e-09	0.204244	0.129322	0.114258	0.626406	0.428677	0	1
cg15051432	chr3	100210845	100210847			-0.499361	0.0869484	9.29092e-09	-0.521725	0.196505	0.00793036	0.0108312	0.917111	0	1
cg15059804	chr1	33300716	33300718	ZNF362	3'UTR	0.534217	0.0804251	3.08563e-11	0.340018	0.171897	0.0479249	1.04711	0.306173	0.0449936	1
cg15088912	chr13	48413328	48413330	LPAR6;LPAR6;LPAR6;LPAR6;RB1	1stExon;5'UTR;5'UTR;5'UTR;Body	-0.714355	0.066693	9.03011e-27	-0.361541	0.150578	0.0163492	4.58961	0.0321664	0.782116	1
cg15114651	chr19	46786152	46786154	SLC1A5;SLC1A5;SLC1A5	TSS1500;Body;5'UTR	-1.18675	0.201582	3.92826e-09	-1.08007	0.445412	0.0153137	0.047616	0.827265	0	1
cg15133043	chr17	31078649	31078651			0.539393	0.08349	1.0431e-10	0.331174	0.194486	0.0886023	0.967853	0.325216	0	1
cg15150970	chr2	25250659	25250661	DNMT3A;DNMT3A;DNMT3A	Body;Body;Body	0.782949	0.135496	7.54071e-09	0.514623	0.365754	0.159421	0.473258	0.491492	0	1
cg15159987	chr19	16893078	16893080	CPAMD8	3'UTR	-0.878813	0.147074	2.2965e-09	-1.20366	0.312551	0.000117594	0.884411	0.346996	0	1
cg15167754	chr1	234628274	234628276	LINC00184	TSS1500	-0.420061	0.0785931	9.05419e-08	-0.345274	0.193781	0.074786	0.127906	0.720613	0	1
cg15167811	chr9	112331777	112331779	MIR3134;PTBP3;PTBP3;PTBP3;PTBP3;PTBP3;PTBP3	Body;Body;Body;Body;5'UTR;5'UTR;5'UTR	-0.578128	0.0589063	9.76389e-23	-0.644266	0.140909	4.82632e-06	0.187529	0.664981	0	1
cg15190241	chr1	168399267	168399269			-0.711894	0.127055	2.1064e-08	-0.501644	0.225821	0.0263225	0.658417	0.417119	0	1
cg15212295	chr17	66714568	66714570	PRKCA	Body	-0.618405	0.0978504	2.61735e-10	-0.500151	0.157181	0.00146255	0.407924	0.523025	0	1
cg15235999	chr19	52493098	52493100	ZNF578	5'UTR	0.392011	0.0561148	2.83109e-12	0.275482	0.143079	0.054181	0.574877	0.448328	0	1
cg15241876	chr22	36861551	36861553	NCF4;NCF4	Body;Body	-0.949433	0.130682	3.72399e-13	-0.483041	0.289454	0.095157	2.15664	0.141955	0.536315	1
cg15246238	chr7	5595502	5595504	FSCN1	Body	-0.443429	0.0821865	6.83723e-08	-0.273719	0.129431	0.0344484	1.22522	0.268339	0.183819	1
cg15250002	chr14	21025961	21025963	NDRG2;NDRG2;NDRG2;NDRG2;NDRG2;NDRG2;NDRG2;NDRG2;NDRG2;NDRG2;NDRG2;NDRG2;NDRG2;NDRG2	TSS1500;TSS1500;TSS1500;TSS1500;TSS1500;TSS1500;TSS1500;TSS200;TSS200;TSS200;TSS200;TSS200;TSS1500;Body	0.945495	0.175078	6.64811e-08	0.699772	0.41324	0.0903833	0.29977	0.584026	0	1
cg15261712	chr7	92608933	92608935	CDK6;CDK6	3'UTR;3'UTR	0.341119	0.051024	2.30209e-11	0.213402	0.132236	0.106572	0.811931	0.36755	0	1
cg15277721	chr8	128230981	128230983			-0.622997	0.114494	5.28869e-08	-1.0464	0.30009	0.000488547	1.73776	0.187423	0.424546	1
cg15321457	chr6	10523024	10523026	GCNT2	5'UTR	-0.25884	0.0476939	5.72742e-08	-0.293049	0.151187	0.0525836	0.0465635	0.829155	0	1
cg15342087	chr6	30752431	30752433			-0.904863	0.0631353	1.3786e-46	-0.580393	0.148495	9.28753e-05	4.04351	0.0443415	0.75269	1
cg15344028	chr2	203936786	203936788	ICOS;ICOS	5'UTR;1stExon	-0.393104	0.065293	1.73761e-09	-0.462345	0.159139	0.00366906	0.162033	0.687292	0	1
cg15387619	chr3	132597311	132597313	ACKR4;ACAD11;ACKR4;NPHP3-ACAD11	1stExon;Body;5'UTR;Body	0.337673	0.0624047	6.26685e-08	0.312144	0.146218	0.0327792	0.0257866	0.872423	0	1
cg15393221	chr19	40413577	40413579	PRX;PRX	TSS1500;TSS1500	0.705408	0.127877	3.46203e-08	0.617497	0.289127	0.0327019	0.0773249	0.780956	0	1
cg15394081	chr11	33871783	33871785	LMO2	5'UTR	-0.509399	0.0695866	2.47302e-13	-0.712964	0.159543	7.86593e-06	1.36779	0.242193	0.268891	1
cg15396830	chr4	89303327	89303329	GPRIN3	5'UTR	-0.357695	0.0484034	1.46961e-13	-0.467347	0.104039	7.05403e-06	0.913159	0.339278	0	1
cg15404535	chr19	46963342	46963344	ARHGAP35	Body	-0.594537	0.101923	5.43787e-09	-0.408517	0.248244	0.0998412	0.480515	0.488189	0	1
cg15410835	chr8	142044275	142044277			-0.290894	0.0481501	1.52779e-09	-0.394468	0.118616	0.000882358	0.654585	0.418478	0	1
cg15415507	chr1	16156057	16156059	EPHA2;EPHA2	1stExon;5'UTR	0.668369	0.136727	1.01684e-06	0.669505	0.327567	0.040966	1.02412e-05	0.997447	0	1
cg15415882	chr3	195204610	195204612	XXYLT1;XXYLT1	Body;Body	-0.706492	0.124747	1.48421e-08	-0.4945	0.223055	0.0266268	0.688055	0.406827	0	1
cg15417641	chr3	53666113	53666115	CACNA1D;CACNA1D;CACNA1D	Body;Body;Body	0.292554	0.0479245	1.03143e-09	0.127724	0.0990668	0.197305	2.24333	0.134191	0.554235	1
cg15498134	chr1	24920362	24920364	RUNX3;RUNX3	Body;Body	-0.456234	0.0769794	3.09072e-09	-0.234711	0.176931	0.184653	1.31808	0.250938	0.241318	1
cg15526732	chr14	35414542	35414544			-1.08405	0.131784	1.93621e-16	-0.463575	0.247522	0.061087	4.89598	0.0269193	0.795751	1
cg15548613	chr22	38214787	38214789	MAFF;MAFF;MAFF;MAFF	Body;Body;Body;Body	0.387276	0.0705056	3.95519e-08	0.537313	0.189166	0.0045054	0.552348	0.45736	0	1
cg15562617	chr16	80569823	80569825	LINC01227;LINC01227	Body;TSS1500	-0.893386	0.115842	1.23784e-14	-0.735127	0.276784	0.00790831	0.278198	0.597885	0	1
cg15619756	chr16	17343075	17343077	XYLT1	Body	-0.67363	0.102404	4.76361e-11	-0.338354	0.235393	0.150605	1.70587	0.191523	0.413788	1
cg15636519	chr2	191029691	191029693	STAT4	3'UTR	-0.394392	0.0702408	1.96737e-08	-0.35239	0.164041	0.0316992	0.0554004	0.813919	0	1
cg15693572	chr3	22370893	22370895			0.387148	0.0428349	1.59359e-19	0.4355	0.108595	6.06408e-05	0.17156	0.67873	0	1
cg15733165	chr20	46237299	46237301	CDH22	Body	0.464201	0.0905812	2.98027e-07	0.559006	0.214406	0.00912786	0.165907	0.683775	0	1
cg15777760	chr16	29820858	29820860	C16orf53;MVP;MVP	3'UTR;5'UTR;5'UTR	-0.558928	0.0997416	2.09752e-08	-0.60359	0.262554	0.0215098	0.0252867	0.873655	0	1
cg15782465	chr1	25447969	25447971	TMEM57;TMEM57	Body;Body	-0.568108	0.102946	3.41936e-08	-0.624761	0.214376	0.0035646	0.0567504	0.811708	0	1
cg15801526	chr1	61887737	61887739	INADL	Body	0.875313	0.127913	7.75315e-12	0.358655	0.30142	0.234092	2.48971	0.114593	0.598347	1
cg15829114	chr14	53151159	53151161	DDHD1;DDHD1;DDHD1	Body;Body;Body	-0.508584	0.0826181	7.46819e-10	-0.373389	0.186426	0.0451893	0.439572	0.507329	0	1
cg15845821	chr19	16719801	16719803	NWD1	TSS200	-0.554402	0.0925399	2.08613e-09	-0.181504	0.221834	0.413244	2.40684	0.120806	0.584518	1
cg15851905	chr4	77007317	77007319	SEPT11;SEPT11	Body;Body	-0.588069	0.0809483	3.7374e-13	-0.672517	0.194825	0.000556637	0.160225	0.688949	0	1
cg15857661	chr10	102436485	102436487	MIR146B	TSS200	-0.578693	0.0728856	2.02604e-15	-0.593819	0.174057	0.000645728	0.00642562	0.93611	0	1
cg15871086	chr18	58859362	58859364			-0.515229	0.0871296	3.35183e-09	-0.527909	0.194478	0.00663772	0.00354032	0.952553	0	1
cg15885703	chr11	118224114	118224116	AMICA1;AMICA1	5'UTR;5'UTR	-0.415315	0.0794058	1.69249e-07	-0.471962	0.208008	0.0232709	0.0647311	0.799169	0	1
cg15903032	chr10	99537847	99537849			-0.62505	0.120645	2.20835e-07	-0.727992	0.259394	0.0050082	0.129483	0.718969	0	1
cg15908709	chr17	48598852	48598854	LOC404266;LOC404266;LOC404266;LOC404266;HOXB6;LOC404266	Body;Body;Body;Body;5'UTR;Body	-0.427235	0.0675147	2.4831e-10	-0.412365	0.169032	0.0147046	0.00667438	0.934888	0	1
cg15939920	chr17	37100449	37100451	ACACA;ACACA;ACACA;ACACA;ACACA	Body;Body;Body;Body;Body	1.22446	0.211078	6.59231e-09	0.938474	0.473247	0.0473615	0.304598	0.581014	0	1
cg15999700	chr8	1772981	1772983	CLN8	Body	0.459897	0.077064	2.40582e-09	0.478915	0.204307	0.0190734	0.00758552	0.930596	0	1
cg16005926	chr1	84245435	84245437			-0.367338	0.0580592	2.50057e-10	-0.0769732	0.116131	0.507449	5.0015	0.0253254	0.80006	1
cg16029875	chr1	204351050	204351052	PLEKHA6	5'UTR	0.345829	0.0729955	2.16186e-06	0.470969	0.14459	0.00112492	0.596918	0.439756	0	1
cg16033864	chr21	15121755	15121757			-0.84463	0.159742	1.24024e-07	-0.816652	0.387996	0.035309	0.00444604	0.946838	0	1
cg16060790	chr9	101372935	101372937	BAAT;BAAT	5'UTR;5'UTR	-0.291392	0.0501838	6.37971e-09	-0.311337	0.111913	0.00540308	0.0264449	0.870819	0	1
cg16071219	chr13	48411987	48411989	LPAR6;LPAR6;RB1;LPAR6	Body;Body;Body;1stExon	-0.42174	0.0626893	1.72643e-11	-0.223511	0.132838	0.0924557	1.82123	0.177167	0.450921	1
cg16092017	chr5	135491952	135491954			0.652278	0.0963038	1.26027e-11	0.265135	0.233232	0.255627	2.35395	0.124966	0.575181	1
cg16102363	chr10	102616243	102616245	SUFU;SUFU	Body;Body	-0.478351	0.0936748	3.28161e-07	-0.656969	0.247561	0.00795987	0.455377	0.499792	0	1
cg16106624	chr12	22699853	22699855			0.301355	0.0600934	5.30968e-07	0.302006	0.113535	0.00781362	2.5705e-05	0.995955	0	1
cg16116425	chr17	66963915	66963917	CACNG4	TSS1500	0.315969	0.058223	5.73492e-08	0.430341	0.15568	0.00570505	0.473498	0.491382	0	1
cg16143121	chr13	30354981	30354983	LINC00426	Body	0.72114	0.116567	6.15224e-10	0.281561	0.226909	0.21466	2.96933	0.0848572	0.663223	1
cg16176702	chr15	66014943	66014945	MEGF11	Body	0.882377	0.149103	3.26082e-09	0.300597	0.227929	0.18723	4.56257	0.0326781	0.780825	1
cg16198075	chr4	6417112	6417114	PPP2R2C;PPP2R2C;PPP2R2C;PPP2R2C	Body;Body;Body;5'UTR	0.3119	0.0628669	7.00348e-07	0.517827	0.170086	0.00233065	1.28966	0.25611	0.224603	1
cg16201146	chr20	19210881	19210883			-0.683479	0.100025	8.3096e-12	-0.859134	0.248848	0.00055552	0.428953	0.512503	0	1
cg16254309	chr7	146117059	146117061	CNTNAP2	Body	-0.657916	0.0973974	1.42863e-11	-0.878982	0.241522	0.000273327	0.720594	0.395949	0	1
cg16264581	chr18	3061279	3061281			0.668128	0.113623	4.09673e-09	0.217399	0.279036	0.435916	2.23812	0.134644	0.553197	1
cg16267679	chr2	144521047	144521049	LINC01412;ZEB2;ZEB2;ZEB2	TSS1500;TSS1500;TSS1500;TSS1500	-0.585788	0.0923453	2.24677e-10	-0.531543	0.207097	0.0102692	0.0572286	0.810931	0	1
cg16288101	chr14	88155193	88155195			-0.222218	0.0289746	1.72807e-14	-0.268859	0.084909	0.00154319	0.270265	0.603154	0	1
cg16290996	chr1	173866850	173866852	GAS5;SNORD78;SNORD76;SNORD77;SNORD44;SNORD79	Body;TSS1500;TSS200;TSS1500;TSS1500;TSS1500	-0.524544	0.0925981	1.47249e-08	-0.430688	0.2281	0.0590051	0.145353	0.703016	0	1
cg16391678	chr16	30474275	30474277	ITGAL;ITGAL	Body;Body	-0.738366	0.107176	5.60778e-12	-0.41231	0.26101	0.114182	1.33536	0.247854	0.251138	1
cg16452231	chr22	20118721	20118723	RANBP1;TRMT2A;TRMT2A;TRMT2A;RANBP1;RANBP1;RANBP1	Body;TSS1500;TSS1500;TSS1500;Body;Body;5'UTR	-1.06836	0.160661	2.93553e-11	-0.7321	0.358694	0.0412491	0.731982	0.392242	0	1
cg16470128	chr3	12424592	12424594	PPARG;PPARG;PPARG;PPARG	Body;Body;Body;Body	-0.640303	0.101442	2.75477e-10	-0.376878	0.208487	0.0706561	1.29085	0.255892	0.225316	1
cg16475038	chr1	156750002	156750004	HDGF;HDGF;HDGF	Body;Body;Body	-0.472391	0.0999952	2.3109e-06	-0.922867	0.220026	2.73662e-05	3.47416	0.0623345	0.71216	1
cg16498391	chr18	12421072	12421074	SLMO1;SLMO1	Body;Body	1.03524	0.170629	1.30157e-09	0.747919	0.380437	0.0493046	0.474871	0.490755	0	1
cg16503724	chr3	17089174	17089176	PLCL2;PLCL2	Body;Body	1.10447	0.157439	2.29593e-12	1.16922	0.388245	0.00259924	0.0238843	0.87718	0	1
cg16519923	chr16	30474488	30474490	ITGAL;ITGAL	Body;Body	-0.844198	0.113717	1.13939e-13	-0.613379	0.282525	0.0299268	0.574407	0.448513	0	1
cg16545019	chr9	14277484	14277486	NFIB;NFIB;NFIB	Body;Body;Body	0.535379	0.0678435	2.98832e-15	0.611687	0.179362	0.000648781	0.158345	0.690685	0	1
cg16556677	chr11	2701170	2701172	KCNQ1OT1;KCNQ1;KCNQ1	TSS1500;Body;Body	-0.615733	0.086399	1.02863e-12	-0.400221	0.190765	0.0359072	1.05904	0.303434	0.0557497	1
cg16564940	chr17	7213990	7213992	DLG4;DLG4	Body;Body	0.642601	0.121374	1.19417e-07	0.13387	0.297914	0.653173	2.50093	0.113779	0.600148	1
cg16565913	chr4	40630344	40630346	RBM47	TSS1500	0.464624	0.0831379	2.28923e-08	0.431845	0.216725	0.0463057	0.0199403	0.887704	0	1
cg16585333	chr1	223129518	223129520	TLR5	5'UTR	0.338625	0.0600316	1.69275e-08	0.180303	0.156295	0.248661	0.894188	0.344345	0	1
cg16595241	chr3	100635540	100635542	ADGRG7;ADGRG7;ADGRG7	1stExon;5'UTR;Body	0.713373	0.09046	3.11887e-15	0.316619	0.183467	0.0843917	3.76198	0.0524306	0.734182	1
cg16611234	chr11	59102601	59102603			-0.47631	0.0858364	2.8723e-08	-0.300983	0.205979	0.143951	0.617325	0.432043	0	1
cg16617301	chr19	46495851	46495853	PNMAL2;PNMAL2	1stExon;5'UTR	0.604675	0.0858704	1.89895e-12	0.620809	0.232035	0.00746179	0.00425272	0.948005	0	1
cg16708465	chr13	95280842	95280844	ABCC4;ABCC4	Body;Body	-0.518247	0.0896475	7.42848e-09	-0.439991	0.204872	0.0317428	0.122457	0.726385	0	1
cg16712581	chr4	88605183	88605185	HERC3;HERC3	5'UTR;5'UTR	0.730727	0.0949348	1.39139e-14	0.211165	0.123615	0.0875911	11.1119	0.000857762	0.910006	1
cg16720061	chr7	155198517	155198519			-0.680795	0.101932	2.4073e-11	-0.95257	0.241701	8.11061e-05	1.07342	0.300174	0.0684007	1
cg16731493	chr6	4906364	4906366	CDYL;CDYL;CDYL;CDYL	Body;Body;Body;Body	0.812254	0.121322	2.15639e-11	0.803831	0.274509	0.00340877	0.000787519	0.977612	0	1
cg16736826	chr1	41485840	41485842	EDN2	TSS1500	-1.04043	0.171643	1.3476e-09	-0.889589	0.374416	0.0175046	0.134126	0.714192	0	1
cg16758086	chr1	6113295	6113297	CHD5	Body	0.917519	0.109477	5.24991e-17	0.489756	0.238383	0.0399285	2.65916	0.102955	0.623941	1
cg16844962	chr17	1605048	1605050	SLC43A2;SLC43A2;SLC43A2	TSS200;Body;Body	0.726173	0.0949808	2.08174e-14	1.06159	0.278081	0.000134788	1.30286	0.253692	0.232456	1
cg16928454	chr4	54656956	54656958	KIT;KIT	TSS1500;TSS1500	0.508076	0.0888939	1.09362e-08	0.635286	0.223629	0.00450007	0.279429	0.597076	0	1
cg16936060	chr4	56656888	56656890	HOPX;HOPX;HOPX;HOPX;HOPX	5'UTR;Body;Body;TSS1500;TSS1500	0.738439	0.115705	1.74669e-10	0.469679	0.267597	0.0792302	0.84983	0.3566	0	1
cg16968985	chr17	28986235	28986237	SEZ6;SEZ6	Body;Body	0.522028	0.0797334	5.86373e-11	0.48358	0.189738	0.0108133	0.034899	0.851807	0	1
cg16983588	chr11	129923212	129923214	PRDM10;PRDM10;PRDM10;PRDM10	Body;Body;Body;Body	0.742321	0.0879006	3.04035e-17	0.430307	0.218904	0.0493294	1.74952	0.185938	0.428413	1
cg16993186	chr10	11182138	11182140	CELF2;CELF2;CELF2;CELF2	Body;Body;Body;Body	0.829188	0.116796	1.25252e-12	0.620833	0.273946	0.0234356	0.489493	0.484154	0	1
cg17010972	chr1	24551919	24551921	LOC100506985	Body	0.810324	0.139849	6.8624e-09	0.760513	0.338992	0.0248676	0.0184502	0.891954	0	1
cg17024919	chr3	21750755	21750757	ZNF385D	Body	-0.238794	0.0482119	7.30755e-07	-0.329019	0.123134	0.00753924	0.465538	0.495047	0	1
cg17033047	chr1	110672228	110672230	KCNA3;KCNA3	3'UTR;1stExon	0.305911	0.0519913	4.0073e-09	0.367606	0.150389	0.0145106	0.150325	0.698225	0	1
cg17087741	chr2	232418299	232418301			-0.821806	0.0445362	4.97513e-76	-0.810275	0.120068	1.4942e-11	0.00810766	0.928253	0	1
cg17096126	chr19	35295716	35295718	MAG;MAG;MAG	Body;Body;Body	0.919646	0.12602	2.92882e-13	0.770848	0.310337	0.0129948	0.19735	0.656868	0	1
cg17155010	chr7	130917984	130917986	LOC100506860	Body	-0.492475	0.0907628	5.76452e-08	-0.724703	0.192335	0.000164617	1.19233	0.27486	0.161305	1
cg17200283	chr8	114846765	114846767			0.488557	0.100391	1.13576e-06	0.90518	0.251335	0.000316402	2.3697	0.123711	0.578005	1
cg17232357	chr15	66720493	66720495	SMAD6;SMAD6;SMAD6	Body;Body;Body	-0.612945	0.130787	2.77794e-06	-1.19231	0.29811	6.34571e-05	3.16741	0.0751216	0.684284	1
cg17282301	chr17	40342329	40342331	RARA-AS1;RARA;RARA;RARA;RARA;RARA	Body;5'UTR;1stExon;Body;Body;Body	0.316024	0.0500024	2.61262e-10	0.463071	0.124712	0.000204711	1.19771	0.273779	0.165076	1
cg17287155	chr5	393231	393233	AHRR	Body	-0.809781	0.0679133	8.90122e-33	-0.716455	0.159172	6.75919e-06	0.290824	0.589693	0	1
cg17293936	chr3	186193729	186193731	DGKG;DGKG;DGKG	Body;Body;Body	0.26631	0.0488148	4.88299e-08	0.209461	0.102863	0.0417198	0.249294	0.617573	0	1
cg17309085	chr11	99694162	99694164	CNTN5;CNTN5;CNTN5;CNTN5	Body;Body;Body;Body	-0.36405	0.0369044	5.92221e-23	-0.238609	0.0740951	0.00128054	2.29648	0.129668	0.564551	1
cg17342080	chr1	9414367	9414369			-0.669394	0.0936267	8.70319e-13	-0.462181	0.232583	0.0469038	0.68305	0.408539	0	1
cg17355668	chr19	16262028	16262030			-0.346321	0.0737821	2.68138e-06	-0.692224	0.187875	0.000229155	2.93685	0.0865796	0.659499	1
cg17370412	chr17	20276832	20276834	CYTSB;CYTSB	Body;Body	0.713455	0.1038	6.27035e-12	0.291062	0.252753	0.2495	2.38975	0.122134	0.581545	1
cg17405323	chr16	50744964	50744966	CYLD;CYLD;CYLD	5'UTR;5'UTR;5'UTR	-0.493206	0.0816703	1.55078e-09	-0.604247	0.189198	0.00140445	0.290352	0.589995	0	1
cg17407859	chr3	165259995	165259997	LINC01322	Body	-0.275181	0.0506886	5.67175e-08	-0.312009	0.121686	0.0103462	0.0780504	0.779957	0	1
cg17472649	chr11	35814246	35814248			0.745568	0.10696	3.15728e-12	0.568658	0.234883	0.0154765	0.469852	0.493055	0	1
cg17511968	chr2	218856441	218856443			0.3728	0.0663661	1.93936e-08	0.0887439	0.163803	0.587974	2.58319	0.108004	0.612881	1
cg17540105	chr6	151313151	151313153	AKAP12	Body	0.665442	0.120687	3.51224e-08	0.346944	0.211732	0.101297	1.70787	0.191261	0.414477	1
cg17588460	chr11	118220026	118220028	AMICA1;AMICA1	5'UTR;5'UTR	-0.758374	0.120781	3.40905e-10	-0.368822	0.179525	0.039934	3.24134	0.0718018	0.691486	1
cg17619755	chr6	31792851	31792853	VARS	Body	0.534313	0.0545085	1.09964e-22	0.433642	0.134212	0.00123351	0.482961	0.487084	0	1
cg17626960	chr6	32149140	32149142	PRRT1	3'UTR	0.350356	0.0492436	1.12104e-12	0.170144	0.126818	0.179713	1.75474	0.185282	0.430116	1
cg17651613	chr8	142030178	142030180			-0.543691	0.0654691	1.00204e-16	-0.786901	0.161716	1.13916e-06	1.9433	0.16331	0.485412	1
cg17684034	chr5	75566832	75566834	POLK	Body	-0.724527	0.0887464	3.24077e-16	-0.533827	0.225598	0.017968	0.618786	0.431499	0	1
cg17738628	chr15	66863181	66863183			-0.966422	0.111853	5.61729e-18	-1.18971	0.260996	5.15559e-06	0.618354	0.43166	0	1
cg17739573	chr4	74039636	74039638	CXCL3	TSS1500	-0.363483	0.0578214	3.25094e-10	-0.327459	0.146627	0.0255309	0.0522384	0.819213	0	1
cg17739917	chr17	40321319	40321321	RARA;RARA;RARA	5'UTR;5'UTR;5'UTR	-1.13155	0.0797603	1.10504e-45	-0.993713	0.16867	3.82811e-09	0.545757	0.460057	0	1
cg17754500	chr3	99506121	99506123			-0.420701	0.0803919	1.66673e-07	-0.414215	0.182143	0.0229583	0.001061	0.974015	0	1
cg17805294	chr18	45828804	45828806	SIGLEC15	Body	-0.665576	0.0953564	2.95438e-12	-0.553484	0.208389	0.00790695	0.239241	0.624755	0	1
cg17874010	chr4	150135509	150135511	DCLK2;DCLK2;DCLK2	Body;Body;Body	0.508896	0.0902368	1.70483e-08	0.241751	0.226576	0.285982	1.19985	0.273351	0.166564	1
cg17907003	chr1	116990791	116990793			-0.633065	0.0939948	1.63812e-11	-0.515889	0.232379	0.0264165	0.218514	0.640175	0	1
cg17933224	chr19	42270177	42270179			-0.522366	0.0825508	2.48669e-10	-0.177484	0.216997	0.413409	2.20665	0.137417	0.546825	1
cg17953136	chr2	20032815	20032817	LAPTM4A	3'UTR	0.744142	0.138531	7.80096e-08	0.542064	0.264286	0.0402624	0.458631	0.498265	0	1
cg18105732	chr20	12207950	12207952			-0.707655	0.126543	2.24178e-08	-0.709957	0.281239	0.0115898	5.57164e-05	0.994044	0	1
cg18110140	chr15	75058038	75058040			-1.21654	0.0897152	6.91413e-42	-1.23356	0.197807	4.48418e-10	0.00614286	0.937529	0	1
cg18146737	chr1	92481142	92481144	GFI1;GFI1;GFI1	Body;Body;Body	-0.168173	0.0213065	2.9487e-15	-0.231424	0.0606511	0.000135822	0.968078	0.32516	0	1
cg18158149	chr1	162168424	162168426	NOS1AP;NOS1AP	Body;Body	-1.11163	0.0856896	1.74582e-38	-1.21449	0.218373	2.67408e-08	0.192253	0.661048	0	1
cg18258887	chr5	96068154	96068156	LOC101929710	Body	-0.615622	0.12566	9.62772e-07	-0.945776	0.279581	0.000717431	1.16013	0.281438	0.138028	1
cg18316974	chr1	92481477	92481479	GFI1;GFI1;GFI1	Body;Body;Body	-0.199593	0.0247873	8.13162e-16	-0.291284	0.0709502	4.0349e-05	1.48845	0.222456	0.328162	1
cg18335991	chr15	74432220	74432222	SEMA7A;SEMA7A;SEMA7A	Body;Body;5'UTR	-0.732867	0.111471	4.88221e-11	-0.651946	0.287429	0.0233171	0.0688974	0.792949	0	1
cg18369034	chr14	52266497	52266499	PTGDR	TSS1500	-0.408478	0.068309	2.23332e-09	-0.329053	0.152508	0.0309578	0.225905	0.634577	0	1
cg18387338	chr7	26551818	26551820			-0.473201	0.081421	6.18106e-09	-0.591446	0.187598	0.00161749	0.334313	0.56313	0	1
cg18419125	chr5	163439142	163439144	CCNG1;CCNG1	5'UTR;5'UTR	-0.434775	0.0696086	4.21119e-10	-0.263436	0.158259	0.0959948	0.982136	0.321672	0	1
cg18419358	chr6	157962976	157962978			-0.309468	0.0679328	5.22619e-06	-0.502813	0.158487	0.00151089	1.25727	0.262168	0.204627	1
cg18446336	chr7	2807940	2807942	GNA12	Body	-0.575752	0.0716668	9.45503e-16	-0.415423	0.158835	0.00891126	0.846557	0.357528	0	1
cg18496287	chr1	51793901	51793903	NRD1;NRD1;NRD1	Body;Body;Body	0.948016	0.146423	9.51222e-11	0.385244	0.345589	0.264958	2.24824	0.133766	0.555208	1
cg18506400	chr1	223244842	223244844	SUSD4;SUSD4	Body;Body	-0.823351	0.145731	1.6065e-08	-0.888564	0.343946	0.00978198	0.0304779	0.86141	0	1
cg18537183	chr14	103704152	103704154	XRCC3;XRCC3;XRCC3	Body;Body;Body	0.58712	0.0945042	5.21062e-10	0.346956	0.230848	0.132848	0.926982	0.335648	0	1
cg18555368	chr3	107263802	107263804	LINC00883	Body	0.373216	0.0592677	3.03215e-10	0.184133	0.126577	0.14575	1.83022	0.176102	0.453617	1
cg18642234	chr3	49357188	49357190	GPX1;GPX1;GPX1	3'UTR;3'UTR;1stExon	-0.943327	0.15518	1.21009e-09	-1.42907	0.373525	0.000130299	1.44218	0.229787	0.306604	1
cg18644227	chr1	161740222	161740224			-0.929007	0.13417	4.38821e-12	-0.579178	0.325926	0.0755649	0.985114	0.320939	0	1
cg18659483	chr22	41234977	41234979	CHADL	Body	-0.739801	0.124876	3.13676e-09	-0.290143	0.288246	0.314136	2.04897	0.152309	0.51195	1
cg18683711	chr2	167509758	167509760			-0.777951	0.129828	2.07085e-09	-0.68825	0.311416	0.0271007	0.0706836	0.790344	0	1
cg18709349	chr19	46496016	46496018	PNMAL2	TSS200	0.315199	0.0430584	2.47481e-13	0.285957	0.114901	0.0128199	0.0567933	0.811638	0	1
cg18734657	chr7	139720791	139720793	HIPK2;HIPK2	Body;Body	-0.264558	0.0494738	8.9205e-08	-0.506493	0.135358	0.000182656	2.81818	0.0932019	0.645161	1
cg18744389	chr10	49077381	49077383	VSTM4	Body	0.47201	0.0792451	2.57966e-09	0.339078	0.225563	0.132774	0.309159	0.578197	0	1
cg18754985	chr3	98518905	98518907	CLDND1;CLDND1;CLDND1;CLDND1;CLDND1;CLDND1	Body;Body;Body;Body;Body;Body	-1.04501	0.0889988	7.77376e-32	-0.981336	0.202622	1.27777e-06	0.0827914	0.77355	0	1
cg18804719	chr13	108212933	108212935	LIG4;LIG4;LIG4	5'UTR;5'UTR;5'UTR	0.32746	0.050745	1.09619e-10	0.0451493	0.135049	0.73814	3.82924	0.0503656	0.738852	1
cg18826637	chr2	144359065	144359067			-0.428076	0.0475392	2.16253e-19	-0.577788	0.11884	1.16268e-06	1.36811	0.242137	0.269065	1
cg18842174	chr6	147675420	147675422			0.217867	0.0418906	1.9837e-07	0.232837	0.0800771	0.00364148	0.0274382	0.868436	0	1
cg18864535	chr14	104903420	104903422			0.75535	0.112447	1.85009e-11	0.662413	0.248456	0.00767322	0.116134	0.733266	0	1
cg18871648	chr14	73760727	73760729	ELMSAN1;ELMSAN1	TSS1500;5'UTR	-0.598378	0.0967057	6.10822e-10	-0.75901	0.225702	0.000771334	0.427953	0.512995	0	1
cg18956562	chr7	144452210	144452212	TPK1;TPK1	3'UTR;3'UTR	0.552285	0.0745342	1.26471e-13	0.241398	0.193273	0.211665	2.25241	0.133407	0.556031	1
cg18974499	chr8	141406412	141406414			-0.723133	0.0671007	4.42898e-27	-0.827748	0.174329	2.05243e-06	0.313656	0.575445	0	1
cg19037007	chr20	761153	761155	C20orf54	Body	0.265923	0.0519798	3.12248e-07	0.402965	0.133272	0.00249764	0.917763	0.338063	0	1
cg19089201	chr7	44962687	44962689	MYO1G	3'UTR	0.241654	0.0332096	3.42267e-13	0.274273	0.0843032	0.00114031	0.129596	0.718852	0	1
cg19093687	chr3	146156260	146156262	PLOD2;PLOD2	Body;Body	-0.370948	0.060982	1.18024e-09	-0.26686	0.163851	0.103383	0.354451	0.551604	0	1
cg19120513	chr11	102318571	102318573	BIRC3;BIRC3	5'UTR;5'UTR	-0.789299	0.101972	9.91609e-15	-0.895316	0.319333	0.00505189	0.100021	0.751804	0	1
cg19136686	chr16	17370543	17370545	XYLT1	Body	-1.00917	0.129794	7.53239e-15	-0.74707	0.288478	0.00960608	0.686536	0.407345	0	1
cg19139704	chr1	91732673	91732675	TGFBR3;TGFBR3;TGFBR3;TGFBR3	Body;Body;Body;Body	-0.67102	0.108032	5.25422e-10	-0.330476	0.295169	0.262876	1.17384	0.278613	0.148096	1
cg19151852	chr17	81980734	81980736	ASPSCR1;ASPSCR1;ASPSCR1	Body;Body;Body	0.449322	0.0783777	9.8798e-09	0.28779	0.18804	0.125899	0.628705	0.427831	0	1
cg19192280	chr6	32149115	32149117	PRRT1	3'UTR	0.40993	0.0675836	1.31521e-09	0.202061	0.186963	0.279807	1.09329	0.295743	0.0853316	1
cg19240869	chr21	38768858	38768860	LINC00114;LINC00114	Body;Body	-0.542877	0.079225	7.26455e-12	-0.37949	0.193053	0.0493297	0.613041	0.433645	0	1
cg19288676	chr2	167509852	167509854			-0.465917	0.0938518	6.89161e-07	-0.770459	0.252733	0.00229979	1.27605	0.258635	0.21633	1
cg19305903	chr19	11092362	11092364	LDLR;LDLR;LDLR;LDLR;LDLR	Body;Body;Body;Body;Body	-0.733285	0.107379	8.55366e-12	-0.740672	0.242084	0.00221656	0.000778053	0.977747	0	1
cg19321684	chr6	32192155	32192157	GPSM3	Body	-0.357616	0.0766718	3.09743e-06	-0.471824	0.175458	0.00716449	0.355756	0.550873	0	1
cg19325791	chr17	48483320	48483322			0.563392	0.107184	1.46969e-07	0.355176	0.243084	0.143981	0.61427	0.433185	0	1
cg19344626	chr19	16719937	16719939	NWD1	TSS200	-0.385105	0.0532319	4.6734e-13	-0.280648	0.116301	0.0158172	0.666962	0.414113	0	1
cg19372602	chr1	156146415	156146417			-0.652949	0.109743	2.68461e-09	-0.66698	0.266688	0.0123854	0.00236708	0.961196	0	1
cg19375644	chr2	127860217	127860219			0.780508	0.136319	1.03077e-08	0.921328	0.312245	0.003171	0.170833	0.679373	0	1
cg19379178	chr1	39553567	39553569	LOC728448	Body	0.605458	0.0858877	1.79667e-12	0.00832637	0.220467	0.969873	6.36927	0.0116113	0.842996	1
cg19404888	chr7	36777398	36777400			0.444721	0.078745	1.62695e-08	0.18079	0.187362	0.334584	1.68644	0.19407	0.407036	1
cg19406367	chr1	66534245	66534247	SGIP1;SGIP1	1stExon;5'UTR	0.305664	0.0539657	1.47843e-08	0.24453	0.126205	0.0526764	0.198376	0.656034	0	1
cg19421584	chr7	158871555	158871557	WDR60	Body	0.632033	0.0957773	4.13981e-11	0.310004	0.196214	0.114123	2.17528	0.140244	0.540289	1
cg19432791	chr3	45853063	45853065	LZTFL1;LZTFL1	5'UTR;Body	0.482001	0.0806293	2.25915e-09	0.288065	0.192761	0.135067	0.861491	0.353322	0	1
cg19456938	chr3	114293958	114293960	TIGIT	TSS200	-0.42935	0.0764959	1.99168e-08	-0.535489	0.170748	0.00171194	0.321808	0.570523	0	1
cg19459791	chr15	65070683	65070685			0.496037	0.0773122	1.3988e-10	0.118742	0.186488	0.524301	3.49286	0.061634	0.713702	1
cg19501858	chr2	106876712	106876714	ST6GAL2;ST6GAL2;ST6GAL2	5'UTR;5'UTR;5'UTR	0.559074	0.0894891	4.17356e-10	0.170244	0.226617	0.452508	2.54684	0.110515	0.607356	1
cg19563365	chr11	86797356	86797358			-0.604132	0.0698208	5.03389e-18	-0.693641	0.173323	6.28033e-05	0.229467	0.631919	0	1
cg19572487	chr17	40319771	40319773	RARA;RARA;RARA	5'UTR;5'UTR;5'UTR	-1.14939	0.0858165	6.59257e-41	-1.26796	0.206402	8.09056e-10	0.281347	0.59582	0	1
cg19589396	chr8	102925145	102925147			-0.37709	0.0786158	1.61363e-06	-0.54189	0.202946	0.00758249	0.573362	0.448926	0	1
cg19616007	chr3	98553757	98553759			-0.923249	0.148288	4.7838e-10	-1.29953	0.315462	3.79751e-05	1.1653	0.28037	0.14185	1
cg19654061	chr2	232378687	232378689	ALPP;ALPP	1stExon;5'UTR	-0.500083	0.0797482	3.59255e-10	-0.55021	0.154184	0.000359008	0.0833869	0.772759	0	1
cg19664938	chr5	6493144	6493146	UBE2QL1	3'UTR	-0.474658	0.0709058	2.16841e-11	-0.830057	0.182659	5.51185e-06	3.28997	0.0697044	0.696046	1
cg19701538	chr16	17381094	17381096	XYLT1	Body	-0.717709	0.084214	1.56237e-17	-0.848378	0.215037	7.97093e-05	0.320152	0.571516	0	1
cg19703023	chr17	8420591	8420593			-0.624394	0.110346	1.52702e-08	-0.351577	0.170711	0.0394477	1.80135	0.17955	0.44486	1
cg19713429	chr1	19484195	19484197	CAPZB	Body	-0.413764	0.07877	1.49797e-07	-0.40575	0.158721	0.010577	0.00204556	0.963926	0	1
cg19717773	chr7	2807919	2807921	GNA12	Body	-0.424917	0.0555475	2.01572e-14	-0.315179	0.117394	0.00725761	0.713968	0.39813	0	1
cg19719391	chr4	26788292	26788294			0.849563	0.113283	6.40698e-14	0.407924	0.26615	0.125354	2.33115	0.126808	0.571028	1
cg19736047	chr4	176838709	176838711			-0.509718	0.0848163	1.85901e-09	-0.428641	0.195625	0.0284423	0.14459	0.70376	0	1
cg19758448	chr17	39672042	39672044	PGAP3	3'UTR	0.49022	0.0776342	2.71073e-10	0.281354	0.182011	0.122151	1.11416	0.291179	0.102465	1
cg19764841	chr20	63737211	63737213	LIME1;LIME1;LIME1	5'UTR;5'UTR;5'UTR	0.851121	0.153504	2.94576e-08	0.825575	0.360754	0.0221101	0.00424553	0.948048	0	1
cg19784428	chr19	16719934	16719936	NWD1	TSS200	-0.441627	0.0667459	3.67699e-11	-0.260731	0.13771	0.0583123	1.39729	0.237177	0.284331	1
cg19798735	chr7	111090748	111090750	IMMP2L;LRRN3;LRRN3;LRRN3	Body;TSS1500;TSS1500;TSS1500	-0.903956	0.106354	1.90374e-17	-0.563188	0.231135	0.0148255	1.79382	0.180461	0.442532	1
cg19799178	chr6	37168884	37168886	PIM1;PIM1	TSS1500;TSS1500	-0.643635	0.119984	8.12445e-08	-0.504394	0.283419	0.0751284	0.204683	0.650967	0	1
cg19832381	chr6	27808745	27808747	HIST1H2BL;HIST1H3H	TSS1500;TSS1500	-0.527461	0.0860265	8.71227e-10	-0.431913	0.206498	0.0364733	0.182436	0.669288	0	1
cg19859270	chr3	98532449	98532451	GPR15	1stExon	-1.10195	0.0790643	3.75611e-44	-1.06325	0.168399	2.72165e-10	0.0432764	0.835206	0	1
cg19878806	chr1	188128567	188128569			-0.347501	0.0651974	9.82197e-08	-0.321889	0.159328	0.0433531	0.0221342	0.881731	0	1
cg19885035	chr16	57479884	57479886	DOK4	5'UTR	0.338554	0.0661566	3.09669e-07	0.393405	0.17006	0.0207042	0.0903559	0.763725	0	1
cg19894966	chr6	108348808	108348810	LACE1	Body	0.479938	0.0778489	7.04859e-10	0.127539	0.211458	0.546416	2.4458	0.11784	0.591136	1
cg19900254	chr7	97039510	97039512			0.72708	0.115146	2.71148e-10	0.465886	0.291451	0.109931	0.694715	0.404565	0	1
cg19925780	chr1	101044000	101044002			0.501646	0.0720225	3.28089e-12	0.415723	0.171293	0.0152255	0.213818	0.643791	0	1
cg19949550	chr14	93957357	93957359	ASB2;ASB2	5'UTR;1stExon	-0.444594	0.093292	1.88278e-06	-0.753566	0.206686	0.000266408	1.85646	0.173034	0.461341	1
cg19965693	chr2	162319232	162319234	IFIH1	TSS1500	-0.648238	0.0913799	1.30404e-12	-0.530785	0.215644	0.01384	0.251498	0.616023	0	1
cg20056213	chr5	168683685	168683687	SLIT3;SLIT3	Body;Body	0.888531	0.138672	1.48002e-10	0.0827931	0.259522	0.74971	7.49828	0.00617578	0.866636	1
cg20059928	chr15	40069283	40069285			-0.623745	0.0776683	9.67765e-16	-0.659357	0.208783	0.00158806	0.0255574	0.872986	0	1
cg20066188	chr22	37282749	37282751	CYTH4	Body	-0.381661	0.0773068	7.93502e-07	-0.358593	0.178099	0.0440669	0.014116	0.905425	0	1
cg20184330	chr14	73761689	73761691	ELMSAN1;ELMSAN1	TSS1500;5'UTR	-0.673415	0.129484	1.98459e-07	-0.817843	0.29648	0.00580657	0.199295	0.655291	0	1
cg20249566	chr19	16719927	16719929	NWD1	TSS200	-0.46465	0.0640509	4.03497e-13	-0.334412	0.144569	0.0207132	0.678405	0.410137	0	1
cg20294744	chr13	48404148	48404150	RB1	Body	-0.471134	0.0437503	4.83798e-27	-0.304656	0.102573	0.00297662	2.22873	0.135465	0.551314	1
cg20318234	chr4	176790527	176790529	VEGFC	Body	0.47309	0.0839263	1.73061e-08	0.383652	0.179228	0.0323073	0.204238	0.651322	0	1
cg20346774	chr15	59144693	59144695	MYO1E	Body	0.377364	0.0580538	8.01921e-11	0.326828	0.129334	0.0115041	0.127071	0.721488	0	1
cg20379671	chr22	38924873	38924875			-0.388105	0.0548261	1.45368e-12	-0.111862	0.120999	0.355231	4.32434	0.0375711	0.768751	1
cg20384132	chr5	36302246	36302248	RANBP3L;RANBP3L	TSS1500;TSS1500	0.696006	0.110743	3.28091e-10	0.30959	0.270053	0.251629	1.7527	0.185537	0.429452	1
cg20385913	chr15	74762168	74762170			-0.775284	0.111575	3.69027e-12	-0.973751	0.259228	0.000172407	0.49454	0.481909	0	1
cg20400733	chr7	112383720	112383722			0.961515	0.169963	1.53874e-08	0.359738	0.299746	0.230084	3.04994	0.0807403	0.672124	1
cg20408276	chr2	38073442	38073444	CYP1B1	Body	0.305951	0.0407474	5.98111e-14	0.289143	0.104501	0.00565954	0.0224575	0.880876	0	1
cg20411555	chr7	130915315	130915317			-0.472313	0.0791603	2.42342e-09	-0.258354	0.120699	0.032316	2.19722	0.13826	0.544879	1
cg20420933	chr2	187169603	187169605			-0.622365	0.112385	3.06326e-08	-0.973141	0.278674	0.000479338	1.36277	0.243058	0.266202	1
cg20450889	chr14	96577227	96577229			1.40088	0.197932	1.46673e-12	1.31677	0.424566	0.00192569	0.0322401	0.857502	0	1
cg20480274	chr17	28986106	28986108	SEZ6;SEZ6	Body;Body	0.278457	0.0451935	7.20831e-10	0.391734	0.120774	0.00118053	0.771659	0.379704	0	1
cg20481941	chr16	80570250	80570252	LINC01227;LINC01227	Body;TSS1500	-0.630913	0.0928098	1.06148e-11	-0.556279	0.231248	0.0161482	0.0897138	0.764541	0	1
cg20543544	chr10	79243899	79243901	ZMIZ1	Body	0.267191	0.0503434	1.11222e-07	0.343967	0.123654	0.00540755	0.330703	0.565246	0	1
cg20552513	chr2	111632693	111632695			0.538372	0.0823749	6.33404e-11	0.0225823	0.13644	0.868542	10.4734	0.00121109	0.90452	1
cg20595453	chr6	33251614	33251616	VPS52	Body	-0.932881	0.138936	1.88757e-11	-0.931046	0.304379	0.00222195	3.00655e-05	0.995625	0	1
cg20619808	chr17	28986480	28986482	SEZ6;SEZ6	Body;Body	0.476117	0.0844293	1.708e-08	0.382337	0.211813	0.0710634	0.169153	0.680866	0	1
cg20630344	chr16	80570180	80570182	LINC01227;LINC01227	Body;TSS1500	-0.419563	0.0814551	2.59299e-07	-0.49621	0.196554	0.011585	0.129773	0.718668	0	1
cg20677824	chr5	107388704	107388706	EFNA5	Body	-0.413531	0.0677955	1.06281e-09	-0.439862	0.165386	0.00782334	0.0217003	0.882887	0	1
cg20682754	chr4	176333236	176333238			0.635743	0.0886975	7.63572e-13	0.498815	0.215472	0.0206137	0.345314	0.556778	0	1
cg20682981	chr17	2059332	2059334	HIC1;HIC1	3'UTR;3'UTR	0.766762	0.128537	2.4419e-09	0.646029	0.311701	0.0382101	0.128225	0.720279	0	1
cg20697044	chr17	66975771	66975773	CACNG4	Body	0.784323	0.13778	1.25139e-08	0.583756	0.325453	0.0728658	0.322066	0.570368	0	1
cg20724032	chr3	41419244	41419246	ULK4	Body	0.687519	0.108906	2.7376e-10	0.176643	0.279419	0.527268	2.90202	0.0884687	0.655412	1
cg20778199	chr6	147699744	147699746			-0.471238	0.0547003	6.9999e-18	-0.279982	0.135023	0.0381182	1.72351	0.189242	0.419788	1
cg20791087	chr6	13340338	13340340			0.898437	0.13743	6.25873e-11	0.420917	0.1702	0.0133958	4.76491	0.0290456	0.790132	1
cg20801278	chr2	169397815	169397817			0.500135	0.0938755	9.94983e-08	0.69862	0.200642	0.000497842	0.802859	0.37024	0	1
cg20832643	chr6	111552624	111552626	TRAF3IP2-AS1;TRAF3IP2-AS1;TRAF3IP2-AS1	Body;Body;Body	-0.309055	0.0550166	1.93766e-08	-0.382245	0.133617	0.0042265	0.256546	0.612503	0	1
cg20842915	chr7	39625532	39625534	RALA	5'UTR	-0.463097	0.0836707	3.11648e-08	-0.681622	0.20306	0.00078862	0.990029	0.319735	0	1
cg21026639	chr12	54262558	54262560	CBX5	5'UTR	-0.898022	0.128663	2.95925e-12	-1.33601	0.299055	7.91661e-06	1.80993	0.178516	0.447493	1
cg21040864	chr9	21681798	21681800			-0.432806	0.0724526	2.32003e-09	-0.549763	0.184601	0.00290034	0.347822	0.555349	0	1
cg21066685	chr1	207751030	207751032	CD46;CD46;CD46;CD46;CD46;CD46;CD46;CD46	TSS1500;TSS1500;TSS1500;TSS1500;TSS1500;TSS1500;TSS1500;TSS1500	-0.253455	0.0478381	1.16961e-07	-0.283741	0.112236	0.0114693	0.0616195	0.803954	0	1
cg21121843	chr4	3202254	3202256	HTT	Body	-0.625259	0.0649791	6.42754e-22	-0.485625	0.154638	0.00168718	0.693	0.405146	0	1
cg21152829	chr6	36386522	36386524	ETV7;ETV7;ETV7;ETV7;ETV7;ETV7;ETV7;ETV7	5'UTR;5'UTR;Body;Body;Body;Body;Body;5'UTR	0.745952	0.132894	1.98687e-08	0.675622	0.309337	0.0289551	0.0436372	0.83453	0	1
cg21161138	chr5	399244	399246	AHRR	Body	-1.16962	0.0745905	2.05284e-55	-0.942098	0.190988	8.10747e-07	1.23139	0.267137	0.187911	1
cg21181774	chr1	113979433	113979435	OLFML3;OLFML3;OLFML3;OLFML3;OLFML3;OLFML3	5'UTR;1stExon;1stExon;1stExon;5'UTR;5'UTR	0.524667	0.10797	1.17758e-06	0.820679	0.233677	0.000444702	1.32237	0.250167	0.243782	1
cg21198219	chr11	128688558	128688560			-0.232418	0.0448824	2.23819e-07	-0.375501	0.116975	0.00132695	1.30419	0.25345	0.233239	1
cg21199085	chr15	59177279	59177281	MYO1E	Body	0.339131	0.0389993	3.4433e-18	0.172674	0.0995922	0.0829522	2.42212	0.119633	0.587139	1
cg21212234	chr16	65673080	65673082			0.542418	0.088116	7.47324e-10	0.42704	0.191955	0.0261019	0.298405	0.584884	0	1
cg21213853	chr3	51707456	51707458	GRM2;GRM2	5'UTR;5'UTR	0.203007	0.0381352	1.01871e-07	0.293698	0.0996899	0.00321786	0.721965	0.3955	0	1
cg21240131	chr18	46135500	46135502			0.450211	0.0614736	2.41323e-13	0.273872	0.154349	0.0760036	1.12654	0.288515	0.112324	1
cg21240898	chr6	119333960	119333962	MAN1A1	Body	0.586705	0.1036	1.4859e-08	0.296986	0.240016	0.215952	1.22822	0.267753	0.185814	1
cg21275526	chr16	30063766	30063768	ALDOA;ALDOA;ALDOA	TSS1500;TSS1500;5'UTR	-0.513784	0.111085	3.74338e-06	-0.97199	0.276275	0.000434481	2.36787	0.123856	0.577679	1
cg21304569	chr14	75833025	75833027	TTLL5	Body	0.691655	0.121118	1.12593e-08	0.486836	0.255482	0.056708	0.524777	0.468811	0	1
cg21322436	chr7	146115749	146115751	CNTNAP2	TSS1500	-0.814541	0.0751296	2.18095e-27	-0.824593	0.186954	1.03049e-05	0.00248894	0.960211	0	1
cg21325715	chr17	82339251	82339253			-0.719071	0.140443	3.05491e-07	-0.780026	0.332273	0.0188976	0.0285524	0.865817	0	1
cg21347981	chr7	49777222	49777224	VWC2	Body	0.580824	0.102474	1.44445e-08	0.599479	0.262115	0.0221911	0.00439376	0.947151	0	1
cg21385305	chr2	23490082	23490084	KLHL29	5'UTR	-0.327141	0.0609496	7.98792e-08	-0.26219	0.16514	0.112357	0.136143	0.712146	0	1
cg21393163	chr1	12157571	12157573			-0.912967	0.0893999	1.74919e-24	-1.10069	0.213948	2.67964e-07	0.655469	0.418164	0	1
cg21410853	chr17	82849653	82849655	TBCD	Body	0.542701	0.105227	2.5033e-07	0.623108	0.260308	0.016678	0.0820121	0.774589	0	1
cg21421937	chr6	109322882	109322884			0.53952	0.0941521	1.0025e-08	0.600441	0.241669	0.0129714	0.0551718	0.814297	0	1
cg21443659	chr2	216880997	216880999			-0.501697	0.0858685	5.13873e-09	-0.41019	0.163361	0.0120412	0.245844	0.620017	0	1
cg21506132	chr1	209877261	209877263			-0.456149	0.0777598	4.46085e-09	-0.27222	0.178021	0.126227	0.896443	0.343737	0	1
cg21545147	chr6	37539346	37539348			0.770757	0.14524	1.11573e-07	0.842909	0.314817	0.00741839	0.0433086	0.835145	0	1
cg21550372	chr14	100442570	100442572	WDR25;WDR25	Body;Body	-0.517768	0.0780697	3.30878e-11	-0.448272	0.196678	0.0226538	0.107862	0.742592	0	1
cg21566642	chr2	232419950	232419952			-1.1908	0.0659213	6.12299e-73	-1.00325	0.158443	2.42108e-10	1.19446	0.274431	0.162803	1
cg21570209	chr19	45864728	45864730	FOXA3;SYMPK	Body;TSS1500	-0.32025	0.0531205	1.65243e-09	-0.366776	0.135462	0.00677729	0.102244	0.749153	0	1
cg21570988	chr6	32149063	32149065	PRRT1	3'UTR	0.354209	0.056625	3.96619e-10	0.317055	0.15248	0.0375875	0.0521776	0.819316	0	1
cg21604136	chr1	9850078	9850080	CTNNBIP1;CTNNBIP1	3'UTR;3'UTR	1.04568	0.185848	1.83858e-08	0.636003	0.456086	0.163172	0.691957	0.405499	0	1
cg21614073	chr22	29382702	29382704	AP1B1;AP1B1;AP1B1	5'UTR;5'UTR;5'UTR	1.09047	0.191686	1.27899e-08	0.689866	0.428972	0.107795	0.726969	0.393868	0	1
cg21668652	chr17	57672176	57672178	MSI2	Body	0.536677	0.0909536	3.6226e-09	0.485773	0.234308	0.0381514	0.0410184	0.839502	0	1
cg21702517	chr18	32553436	32553438			-0.487911	0.083534	5.19303e-09	-0.261432	0.161525	0.105549	1.55112	0.21297	0.355306	1
cg21734651	chr10	74145284	74145286	AP3M1;AP3M1	5'UTR;5'UTR	-0.480595	0.0643874	8.38634e-14	-0.542513	0.156335	0.00052008	0.134116	0.714202	0	1
cg21745165	chr19	48816189	48816191	HSD17B14	Body	-0.669589	0.110729	1.47459e-09	-0.717859	0.26243	0.00622983	0.0287198	0.865428	0	1
cg21756476	chr15	60890565	60890567	RORA	Body	0.568102	0.100546	1.60266e-08	0.167375	0.245698	0.49573	2.2785	0.131178	0.561115	1
cg21860785	chr1	216606323	216606325	ESRRG;ESRRG;ESRRG;ESRRG;ESRRG;ESRRG;ESRRG;ESRRG;ESRRG;ESRRG;ESRRG;ESRRG;ESRRG;ESRRG;ESRRG;ESRRG	Body;Body;Body;Body;Body;Body;Body;Body;Body;Body;Body;Body;Body;Body;Body;5'UTR	0.440118	0.0758878	6.6479e-09	0.2743	0.149347	0.0662592	0.979768	0.322256	0	1
cg21863544	chr6	12528398	12528400			-0.345066	0.0747672	3.92706e-06	-0.434423	0.151264	0.00407931	0.280454	0.596404	0	1
cg21899500	chr3	51706833	51706835	GRM2;GRM2	TSS1500;TSS1500	0.362415	0.0592911	9.81005e-10	0.463455	0.154869	0.0027665	0.371243	0.542327	0	1
cg21900712	chr15	82166307	82166309	EFTUD1;EFTUD1	Body;Body	-0.489919	0.0826912	3.12899e-09	-0.576899	0.20458	0.00480367	0.155378	0.693448	0	1
cg21901790	chr17	48522503	48522505			-0.725037	0.105682	6.86042e-12	-0.779106	0.237362	0.00102943	0.0433057	0.835151	0	1
cg21911711	chr19	16887856	16887858	F2RL3	TSS1500	-1.06935	0.0668704	1.4669e-57	-0.908813	0.153712	3.37089e-09	0.917209	0.338209	0	1
cg21913886	chr1	15158849	15158851	TMEM51;TMEM51;TMEM51;TMEM51	5'UTR;5'UTR;5'UTR;5'UTR	-0.366561	0.0535905	7.91793e-12	-0.375971	0.136611	0.00592091	0.00411273	0.948866	0	1
cg21915904	chr17	2926475	2926477	RAP1GAP2;RAP1GAP2	Body;Body	-0.564888	0.102465	3.52802e-08	-0.38636	0.234024	0.0987497	0.488339	0.484669	0	1
cg21990700	chr12	7108179	7108181	LOC283314;C1RL	TSS200;Body	-0.641158	0.0981686	6.52451e-11	-0.441673	0.19928	0.0266684	0.806379	0.369193	0	1
cg22006825	chr19	41265865	41265867	HNRNPUL1;HNRNPUL1	Body;5'UTR	-0.898006	0.161654	2.77436e-08	-0.696996	0.401776	0.0827787	0.215431	0.642544	0	1
cg22040647	chr17	77435812	77435814	SEPT9;SEPT9;SEPT9;SEPT9;SEPT9;SEPT9;SEPT9	Body;Body;Body;Body;Body;Body;Body	-0.520317	0.0965412	7.06231e-08	-0.431441	0.237316	0.0690633	0.120338	0.728668	0	1
cg22052143	chr5	78772032	78772034			0.861684	0.142524	1.48576e-09	0.290941	0.186115	0.117998	5.9279	0.014903	0.831306	1
cg22055479	chr7	110442410	110442412			0.522753	0.0906354	8.03834e-09	0.315071	0.228507	0.167947	0.713747	0.398203	0	1
cg22178367	chr15	80863734	80863736	CEMIP;CEMIP;CEMIP	5'UTR;5'UTR;5'UTR	0.707903	0.130133	5.33313e-08	0.571663	0.318062	0.0722831	0.157168	0.691778	0	1
cg22183049	chr5	139764386	139764388			0.266836	0.0576245	3.64624e-06	0.285872	0.131806	0.0300915	0.0175123	0.89472	0	1
cg22222502	chr5	150781988	150781990	SMIM3	5'UTR	-0.724534	0.0633913	2.97671e-30	-0.720842	0.142633	4.33066e-07	0.000559614	0.981127	0	1
cg22385325	chr11	66326605	66326607			-0.601516	0.100468	2.13536e-09	-0.70362	0.234876	0.00273805	0.159747	0.68939	0	1
cg22396171	chr2	168781160	168781162	CERS6-AS1;CERS6-AS1	Body;Body	-0.385665	0.0652305	3.37295e-09	-0.347191	0.163449	0.0336568	0.0477953	0.826945	0	1
cg22522066	chr19	38264085	38264087	SPINT2;SPINT2	TSS1500;TSS1500	0.636201	0.133097	1.75324e-06	0.789021	0.294617	0.00740359	0.22345	0.636423	0	1
cg22548335	chr15	84930156	84930158	SLC28A1;SLC28A1;SLC28A1	Body;Body;Body	-1.10534	0.149218	1.28658e-13	-1.07177	0.359177	0.00284555	0.00745131	0.931211	0	1
cg22551157	chr12	65948587	65948589	HMGA2;HMGA2	Body;Body	-0.998573	0.131182	2.69633e-14	-0.900745	0.294699	0.00223945	0.0919726	0.761684	0	1
cg22573230	chr17	7745952	7745954	DNAH2	Body	-0.607186	0.096761	3.49389e-10	-0.410824	0.241304	0.0886587	0.570465	0.450074	0	1
cg22573696	chr6	33248885	33248887			-0.302211	0.0546438	3.19208e-08	-0.277387	0.141957	0.0506977	0.0266327	0.870365	0	1
cg22585799	chr10	119783851	119783853	INPP5F;INPP5F	Body;Body	-0.596261	0.0806051	1.38971e-13	-0.603608	0.215621	0.00511985	0.00101878	0.974537	0	1
cg22587479	chr2	218873503	218873505	WNT6	Body	0.239264	0.0366278	6.47647e-11	0.113678	0.086107	0.186771	1.80127	0.179559	0.444837	1
cg22635676	chr2	241036553	241036555	SNED1	Body	0.104254	0.0190623	4.52285e-08	0.14676	0.0451944	0.00116507	0.750959	0.386173	0	1
cg22672242	chr5	43067946	43067948	LOC100132356;LOC648987;LOC100506639	TSS1500;TSS1500;Body	-0.954822	0.15538	7.99251e-10	-1.1317	0.363302	0.0018391	0.200394	0.654403	0	1
cg22681041	chr5	42621409	42621411	GHR;GHR;GHR;GHR;GHR;GHR;GHR;GHR;GHR;GHR;GHR	Body;Body;Body;Body;Body;Body;Body;Body;Body;Body;Body	0.457516	0.0872983	1.59856e-07	0.268969	0.214613	0.210106	0.662255	0.415765	0	1
cg22706402	chr9	81875144	81875146			-0.8439	0.130403	9.70419e-11	-0.449732	0.330219	0.173222	1.2326	0.266902	0.188707	1
cg22711149	chr5	139276043	139276045	SNHG4;SNHG4;MATR3;MATR3;MATR3	Body;Body;5'UTR;5'UTR;5'UTR	-0.446278	0.0681245	5.71829e-11	-0.240108	0.174185	0.16806	1.21511	0.270322	0.177032	1
cg22721423	chr14	73762660	73762662	ELMSAN1	5'UTR	-0.779339	0.12832	1.25241e-09	-1.09805	0.298985	0.000240106	0.959549	0.3273	0	1
cg22744280	chr12	111762249	111762251			0.752484	0.114714	5.39441e-11	0.505487	0.282216	0.0732715	0.657368	0.417491	0	1
cg22761205	chr11	457255	457257	PTDSS2	Body	1.00445	0.15755	1.82416e-10	0.59592	0.344542	0.0837021	1.16281	0.280884	0.140012	1
cg22792367	chr5	96932207	96932209			-0.386784	0.06632	5.47374e-09	-0.457191	0.160916	0.00449476	0.163645	0.685823	0	1
cg22792560	chr4	151524864	151524866	FAM160A1	5'UTR	0.48978	0.085172	8.89865e-09	-0.0114519	0.221886	0.958838	4.44759	0.0349506	0.775159	1
cg22798948	chr3	65080635	65080637			0.517646	0.0945048	4.31488e-08	0.496399	0.229075	0.030237	0.00735164	0.931672	0	1
cg22805381	chr14	51293469	51293471			-0.621034	0.0958552	9.24079e-11	-0.63567	0.228042	0.00531134	0.00350099	0.952817	0	1
cg22832557	chr19	52492829	52492831	ZNF578	5'UTR	0.287085	0.0487897	4.00149e-09	0.179938	0.12022	0.134462	0.682013	0.408894	0	1
cg22870429	chr3	114309011	114309013	TIGIT	3'UTR	-0.781201	0.11995	7.37973e-11	-1.11173	0.290024	0.00012647	1.10912	0.292274	0.0983825	1
cg22872396	chr2	166366162	166366164	SCN9A	5'UTR	-0.333839	0.0486255	6.62529e-12	-0.264334	0.105241	0.012015	0.359439	0.548818	0	1
cg22877506	chr6	41786223	41786225	PRICKLE4;TOMM6	Body;TSS1500	-0.83952	0.131255	1.59404e-10	-0.904259	0.321672	0.004937	0.0347232	0.852177	0	1
cg22888990	chr2	142682592	142682594			0.520163	0.0710175	2.39912e-13	0.00451261	0.148675	0.975786	9.79442	0.00175042	0.897901	1
cg22937563	chr1	165357217	165357219	LMX1A;LMX1A	TSS1500;TSS1500	0.495671	0.0897654	3.35458e-08	0.550137	0.252278	0.0292076	0.041373	0.83882	0	1
cg22963267	chr17	66964101	66964103	CACNG4	TSS1500	0.716572	0.109573	6.16596e-11	0.814659	0.297573	0.00618747	0.0956795	0.757077	0	1
cg23025288	chr2	128521149	128521151			-0.555468	0.101853	4.93471e-08	-0.444887	0.1709	0.00923575	0.308946	0.578328	0	1
cg23035209	chr5	73499355	73499357	BTF3;BTF3	Body;Body	-0.583614	0.105288	2.97311e-08	-0.645205	0.247263	0.00907035	0.0525229	0.81873	0	1
cg23039655	chr21	43179114	43179116			-0.488048	0.0923791	1.27016e-07	-0.643351	0.236435	0.00650749	0.374312	0.540663	0	1
cg23058194	chr15	65076788	65076790	LOC390594	TSS200	0.204772	0.0355547	8.44434e-09	0.126719	0.0886662	0.152956	0.667583	0.413896	0	1
cg23062385	chr6	143607564	143607566	PHACTR2;PHACTR2	TSS1500;TSS1500	-0.347728	0.0556946	4.27982e-10	-0.363521	0.146749	0.0132433	0.0101246	0.919851	0	1
cg23079012	chr2	8203579	8203581			-0.401898	0.0277027	1.08519e-47	-0.354171	0.0635826	2.54376e-08	0.473554	0.491357	0	1
cg23110422	chr21	38810148	38810150	ETS2	Body	-0.477378	0.0577847	1.44069e-16	-0.411913	0.133891	0.00209457	0.201526	0.653492	0	1
cg23161492	chr15	89813969	89813971	ANPEP	5'UTR	-0.697452	0.0711595	1.11211e-22	-0.50471	0.166498	0.00243488	1.13311	0.287113	0.117471	1
cg23162675	chr7	155198574	155198576			-0.579605	0.0749962	1.08859e-14	-0.696084	0.163465	2.05986e-05	0.419452	0.517211	0	1
cg23205886	chr5	139276076	139276078	SNHG4;MATR3	Body;5'UTR	-0.777493	0.119835	8.69522e-11	-0.45843	0.30608	0.134199	0.942205	0.331711	0	1
cg23219570	chr12	4379726	4379728	FGF23;FGF23	5'UTR;1stExon	0.830463	0.115748	7.24272e-13	1.00126	0.306414	0.0010843	0.271918	0.602048	0	1
cg23289235	chr5	131386916	131386918	CDC42SE2;CDC42SE2	Body;Body	-0.405323	0.0558139	3.81265e-13	-0.515659	0.142627	0.000299842	0.518973	0.47128	0	1
cg23322172	chr10	102473649	102473651	TMEM180	Body	0.351342	0.0596582	3.87956e-09	0.206207	0.15046	0.170528	0.804056	0.369883	0	1
cg23351584	chr11	86801057	86801059	PRSS23	5'UTR	-0.743452	0.0978719	3.05013e-14	-0.72892	0.24198	0.00259264	0.00309955	0.955602	0	1
cg23353945	chr11	33696822	33696824			1.0158	0.160804	2.66752e-10	1.02481	0.408223	0.0120591	0.00042188	0.983613	0	1
cg23378941	chr17	66365837	66365839	PRKCA	Body	-0.395847	0.069329	1.13184e-08	-0.295382	0.163205	0.0703133	0.321009	0.571002	0	1
cg23401251	chr2	27461037	27461039	IFT172	Body	0.700721	0.102877	9.67429e-12	0.366997	0.250362	0.142685	1.52013	0.2176	0.342162	1
cg23432008	chr15	89802862	89802864	ANPEP	Body	0.310005	0.0504804	8.19581e-10	0.276518	0.14118	0.0501571	0.0498816	0.823269	0	1
cg23435661	chr14	68233005	68233007	RAD51B;RAD51B;RAD51B	Body;Body;Body	-0.373035	0.069009	6.45909e-08	-0.488142	0.187733	0.00931706	0.331194	0.564957	0	1
cg23480021	chr3	22371254	22371256			0.275939	0.0283541	2.20458e-22	0.290812	0.0696118	2.94575e-05	0.0391506	0.843151	0	1
cg23484392	chr18	68798096	68798098	CCDC102B;CCDC102B;CCDC102B	5'UTR;1stExon;5'UTR	-0.604242	0.111867	6.6106e-08	-0.733496	0.273321	0.00728241	0.191548	0.661631	0	1
cg23508991	chr13	30119893	30119895			-0.411422	0.0775744	1.1355e-07	-0.871117	0.19706	9.84392e-06	4.71166	0.0299588	0.78776	1
cg23551979	chr12	6056516	6056518	VWF	Body	0.465512	0.0776285	2.01412e-09	0.356998	0.181773	0.049533	0.301406	0.583002	0	1
cg23570810	chr11	315101	315103	IFITM1	Body	-0.448236	0.0598637	7.01423e-14	-0.339832	0.15072	0.0241507	0.44682	0.503849	0	1
cg23583523	chr11	118217177	118217179	AMICA1;AMICA1	5'UTR;5'UTR	-0.533385	0.0989654	7.06102e-08	-0.401102	0.140783	0.00438452	0.5909	0.442071	0	1
cg23594345	chr14	105863396	105863398			-0.26987	0.0513377	1.46604e-07	-0.320603	0.145232	0.0272778	0.10847	0.741893	0	1
cg23621097	chr17	2058941	2058943	HIC1;HIC1	3'UTR;3'UTR	0.538077	0.0681149	2.79911e-15	0.519516	0.172221	0.00255654	0.0100446	0.920168	0	1
cg23667432	chr2	232379728	232379730	ALPP	Body	-0.864958	0.11816	2.47571e-13	-0.211314	0.231302	0.360936	6.33315	0.0118501	0.842101	1
cg23669081	chr17	48607990	48607992	HOXB7	Body	0.134552	0.0237555	1.47841e-08	0.150096	0.0633434	0.0178091	0.0527911	0.818276	0	1
cg23681440	chr13	26924101	26924103			-0.719237	0.112542	1.64971e-10	-0.526315	0.25522	0.039189	0.478373	0.48916	0	1
cg23683079	chr10	43857836	43857838			-0.341316	0.0616335	3.0623e-08	-0.428164	0.147032	0.00359068	0.296751	0.585927	0	1
cg23716779	chr19	46495532	46495534	PNMAL2;PNMAL2;PPP5D1	1stExon;5'UTR;Body	0.544038	0.0794626	7.57001e-12	0.522269	0.212691	0.0140678	0.00919259	0.923617	0	1
cg23771366	chr11	86799955	86799957	PRSS23	TSS1500	-1.12454	0.091433	9.15845e-35	-1.02248	0.23562	1.42789e-05	0.163077	0.686339	0	1
cg23781467	chr6	31792455	31792457	VARS	Body	0.674946	0.0908424	1.08715e-13	0.722655	0.221948	0.00113007	0.0395768	0.84231	0	1
cg23839599	chr1	161739208	161739210			-0.52602	0.0915836	9.26806e-09	-0.705977	0.230016	0.00214595	0.528336	0.467307	0	1
cg23878564	chr17	7384129	7384131	TNK1	Body	0.167594	0.0258073	8.35686e-11	0.112023	0.0563713	0.0468967	0.803412	0.370075	0	1
cg23883522	chr21	44375695	44375697	TRPM2;TRPM2	Body;Body	0.745058	0.129796	9.45555e-09	0.418349	0.27843	0.132961	1.13106	0.287549	0.115877	1
cg23931381	chr19	18009037	18009039	ARRDC2;ARRDC2	Body;Body	-0.250916	0.0429488	5.15132e-09	-0.0696969	0.114261	0.541875	2.20402	0.137651	0.546284	1
cg23954423	chr6	46323478	46323480	RCAN2;RCAN2;RCAN2;LOC101926915	Body;Body;Body;Body	-0.889621	0.124077	7.50377e-13	-0.688803	0.233558	0.0031863	0.576568	0.447661	0	1
cg24016523	chr12	116980578	116980580	LOC100506551;FBXW8;FBXW8	Body;Body;Body	0.813783	0.115999	2.29239e-12	0.826749	0.250786	0.000978532	0.00220196	0.962573	0	1
cg24021808	chr13	40231450	40231452			0.62964	0.0943786	2.53315e-11	1.00741	0.229375	1.12313e-05	2.31979	0.127738	0.568926	1
cg24086068	chr4	76434854	76434856	SHROOM3	TSS1500	-0.377402	0.0683503	3.35949e-08	-0.430372	0.135921	0.00154364	0.121221	0.727714	0	1
cg24090911	chr5	400616	400618	AHRR	Body	-0.522958	0.0756872	4.865e-12	-0.542236	0.183424	0.00311459	0.00943971	0.922601	0	1
cg24125710	chr3	176697063	176697065			0.442593	0.0825672	8.30374e-08	0.294955	0.134095	0.0278354	0.878964	0.348486	0	1
cg24154132	chr14	102901294	102901296	TRAF3;TRAF3;TRAF3	Body;Body;Body	0.65558	0.105113	4.46391e-10	0.169439	0.199464	0.395618	4.64906	0.0310706	0.784903	1
cg24155429	chr3	186194095	186194097	DGKG;DGKG;DGKG	Body;Body;Body	0.408204	0.0678608	1.79536e-09	0.326765	0.162262	0.0440287	0.214401	0.64334	0	1
cg24171547	chr11	118882960	118882962	CXCR5	TSS1500	-0.851412	0.0898971	2.77268e-21	-0.920523	0.228739	5.71361e-05	0.0790745	0.778556	0	1
cg24173182	chr17	2057991	2057993	HIC1;HIC1	Body;Body	0.450357	0.0803073	2.0477e-08	0.465278	0.198827	0.0192777	0.00484201	0.944524	0	1
cg24230340	chr2	74530952	74530954	HTRA2;HTRA2;AUP1	Body;Body;TSS1500	-0.437383	0.0820678	9.84642e-08	-0.495655	0.20667	0.0164718	0.0686719	0.79328	0	1
cg24247537	chr11	457277	457279	PTDSS2	Body	0.287914	0.0508778	1.52308e-08	0.294842	0.116986	0.0117248	0.00294937	0.95669	0	1
cg24252430	chr6	14228854	14228856			0.534894	0.0995476	7.73299e-08	0.640126	0.208502	0.00213971	0.207442	0.64878	0	1
cg24256225	chr3	97981973	97981975			-0.40226	0.0670842	2.01809e-09	-0.32907	0.123498	0.00770881	0.2712	0.602528	0	1
cg24293344	chr1	247349376	247349378			0.419155	0.0697937	1.90587e-09	0.171397	0.147405	0.244925	2.30774	0.128731	0.566675	1
cg24324354	chr12	57610464	57610466	GEFT;GEFT	Body;TSS1500	0.458944	0.0783096	4.6109e-09	0.542384	0.203657	0.00773952	0.146238	0.702157	0	1
cg24342283	chr11	118887893	118887895	CXCR5	Body	-0.692106	0.143542	1.42404e-06	-0.719781	0.246513	0.00350198	0.00941256	0.922712	0	1
cg24399529	chr15	69080812	69080814	MIR548H4;TMEM84	Body;TSS200	0.549632	0.0838306	5.50997e-11	0.269387	0.176155	0.1262	2.06362	0.150852	0.515414	1
cg24420089	chr11	457303	457305	PTDSS2	Body	0.625457	0.109652	1.17007e-08	0.323096	0.241359	0.180684	1.30087	0.254055	0.231283	1
cg24478949	chr22	33568322	33568324	LARGE;LARGE	Body;Body	0.630602	0.0770484	2.73445e-16	0.568294	0.162184	0.000458326	0.120418	0.728582	0	1
cg24540678	chr8	28401085	28401087			-0.656723	0.111962	4.47504e-09	-0.118744	0.269919	0.659993	3.38934	0.0656191	0.704957	1
cg24556382	chr4	173252303	173252305	GALNT7	Body	-0.500798	0.0641345	5.78448e-15	-0.325536	0.153409	0.0338365	1.11102	0.291861	0.0999244	1
cg24577031	chr15	74731139	74731141			-0.679981	0.101438	2.03587e-11	-0.827622	0.24227	0.000635235	0.315978	0.574035	0	1
cg24597159	chr19	7658459	7658461			0.572733	0.108127	1.17818e-07	0.755015	0.282268	0.007477	0.363665	0.546478	0	1
cg24616450	chr1	19613645	19613647	MINOS1;MINOS1;MINOS1-NBL1;MINOS1;MINOS1;MINOS1;MINOS1-NBL1	Body;Body;5'UTR;Body;Body;Body;Body	0.488674	0.0723527	1.43773e-11	0.213453	0.122076	0.0803731	3.76148	0.0524461	0.734147	1
cg24617344	chr16	30472391	30472393	ITGAL;ITGAL	TSS1500;TSS1500	-0.587576	0.11738	5.56398e-07	-0.882736	0.27958	0.00159205	0.947533	0.330348	0	1
cg24681208	chr14	22882666	22882668	REM2	TSS1500	1.03566	0.172248	1.82593e-09	0.63065	0.380943	0.097824	0.938456	0.332675	0	1
cg24718465	chr19	46495860	46495862	PNMAL2;PNMAL2	1stExon;5'UTR	0.434106	0.0615154	1.70298e-12	0.438647	0.164046	0.00749685	0.00067174	0.979323	0	1
cg24735226	chr1	64630853	64630855	CACHD1	Body	0.295447	0.0513997	9.0295e-09	0.251836	0.127664	0.0485356	0.100415	0.751332	0	1
cg24771152	chr6	31792830	31792832	VARS	Body	0.342404	0.0465118	1.81636e-13	0.297994	0.110986	0.00725352	0.136193	0.712095	0	1
cg24797066	chr20	49790546	49790548			-1.85102	0.166247	8.55458e-29	-2.10582	0.398475	1.2592e-07	0.348254	0.555103	0	1
cg24832862	chr11	60370807	60370809			-0.401921	0.0737561	5.0561e-08	-0.401128	0.174963	0.0218683	1.74521e-05	0.996667	0	1
cg24833706	chr15	42401806	42401808	CAPN3;CAPN3;CAPN3;CAPN3;CAPN3;CAPN3;CAPN3	TSS1500;ExonBnd;ExonBnd;ExonBnd;Body;Body;Body	0.491247	0.086178	1.1954e-08	0.186944	0.210999	0.375619	1.78258	0.181832	0.439016	1
cg24855498	chr21	25561537	25561539	MIR155HG	TSS1500	-0.333716	0.0589522	1.50678e-08	-0.455492	0.15814	0.00397282	0.520629	0.470573	0	1
cg24859433	chr6	30752425	30752427			-0.880758	0.0654115	2.51709e-41	-0.571083	0.154503	0.000218795	3.40674	0.0649306	0.706464	1
cg24889777	chr16	67518809	67518811	LOC100505942	Body	0.573008	0.0968515	3.29155e-09	0.360098	0.252344	0.153577	0.620475	0.430871	0	1
cg24947681	chr15	39468731	39468733			-0.649088	0.0986901	4.79928e-11	-0.491097	0.234461	0.0362089	0.385731	0.534552	0	1
cg24958408	chr19	38686761	38686763	ACTN4	Body	0.446495	0.0741617	1.73823e-09	0.231699	0.177607	0.192042	1.24546	0.264421	0.197086	1
cg24980413	chr5	346871	346873	AHRR	Body	0.441041	0.0605914	3.36487e-13	0.196553	0.155748	0.206953	2.14023	0.143481	0.53276	1
cg24996979	chr14	73756651	73756653	C14orf43;C14orf43	5'UTR;5'UTR	-0.740778	0.131623	1.82285e-08	-1.15	0.30613	0.000172242	1.50816	0.219421	0.336939	1
cg25001882	chr14	78152733	78152735			-1.24157	0.116809	2.18357e-26	-1.24159	0.290088	1.86865e-05	4.54225e-09	0.999946	0	1
cg25006149	chr1	243508582	243508584	AKT3;AKT3;AKT3	Body;Body;Body	0.958658	0.126887	4.18092e-14	0.301763	0.302367	0.318279	4.01309	0.0451484	0.750815	1
cg25023291	chr12	11187186	11187188	TAS2R42	TSS1500	-0.366667	0.0526555	3.31904e-12	-0.484801	0.139192	0.000495872	0.630139	0.427304	0	1
cg25061445	chr15	57620585	57620587	GCOM1;GCOM1;GCOM1;GCOM1;GCOM1;MYZAP;MYZAP;GCOM1;GCOM1;GCOM1	Body;Body;Body;Body;Body;Body;Body;Body;Body;Body	-0.575576	0.0712045	6.29733e-16	-0.364374	0.149657	0.0149028	1.62399	0.202536	0.384233	1
cg25189904	chr1	67833809	67833811	GNG12	TSS1500	-0.479901	0.0542933	9.65416e-19	-0.704264	0.140024	4.9148e-07	2.23189	0.135189	0.551948	1
cg25197654	chr8	22056494	22056496	DMTN;DMTN;DMTN;DMTN;DMTN	TSS1500;5'UTR;5'UTR;5'UTR;5'UTR	-0.845886	0.113647	9.8353e-14	-0.608288	0.279444	0.029497	0.620328	0.430925	0	1
cg25242471	chr2	218874009	218874011	WNT6	3'UTR	0.320497	0.0414285	1.02477e-14	0.251242	0.101838	0.0136219	0.396806	0.528744	0	1
cg25292882	chr15	39139265	39139267			-0.476187	0.0754783	2.80977e-10	-0.754018	0.186386	5.22171e-05	1.90892	0.167083	0.476143	1
cg25305703	chr8	127365971	127365973			-0.332843	0.0601765	3.18201e-08	-0.391596	0.157309	0.012798	0.121687	0.727212	0	1
cg25323554	chr17	28808238	28808240	C17orf63;C17orf63	5'UTR;5'UTR	-0.650757	0.116569	2.36974e-08	-0.775066	0.294604	0.00851648	0.153943	0.694795	0	1
cg25325512	chr6	37174443	37174445	PIM1	3'UTR	-0.737486	0.106854	5.13404e-12	-0.709568	0.204468	0.000519833	0.0146433	0.903683	0	1
cg25371036	chr11	94767582	94767584	AMOTL1	TSS1500	-0.626853	0.124584	4.86506e-07	-0.781241	0.284966	0.00611546	0.246424	0.619604	0	1
cg25396818	chr3	4806668	4806670	ITPR1;ITPR1;ITPR1	Body;Body;Body	0.437374	0.079499	3.76303e-08	0.339525	0.189826	0.0736768	0.226055	0.634464	0	1
cg25420839	chr7	27635816	27635818	HIBADH	Body	-0.349033	0.0622018	2.0082e-08	-0.492042	0.152995	0.00129964	0.749784	0.386545	0	1
cg25421530	chr10	95441229	95441231	SORBS1;SORBS1;SORBS1;SORBS1;SORBS1;SORBS1;SORBS1	5'UTR;TSS200;TSS200;TSS200;5'UTR;TSS200;TSS200	0.438152	0.0777707	1.76185e-08	0.241751	0.179595	0.178274	1.00706	0.315607	0.0070141	1
cg25430089	chr9	125763647	125763649	PBX3;PBX3;PBX3;PBX3	Body;Body;Body;Body	-0.411096	0.0621481	3.72121e-11	-0.378683	0.137976	0.0060591	0.0458767	0.8304	0	1
cg25491122	chr13	67227418	67227420	PCDH9;PCDH9	Body;Body	0.259378	0.0488568	1.10259e-07	0.304396	0.152813	0.0463761	0.0787358	0.779018	0	1
cg25530474	chr20	47365314	47365316			1.35856	0.197253	5.68318e-12	0.201792	0.320459	0.528893	9.44968	0.00211186	0.894176	1
cg25569341	chr2	239280284	239280286	HDAC4	Body	-0.207136	0.0416575	6.61445e-07	-0.338541	0.0982337	0.000568361	1.51664	0.218129	0.340647	1
cg25579419	chr1	32754848	32754850	KIAA1522	Body	0.594397	0.117253	3.9915e-07	1.00203	0.314907	0.00146262	1.47162	0.225091	0.320475	1
cg25614265	chr2	223059734	223059736			-0.322295	0.0420887	1.89564e-14	-0.159223	0.0876316	0.0692237	2.81379	0.0934575	0.644607	1
cg25635022	chr3	170429410	170429412	CLDN11;CLDN11	Body;Body	-0.488342	0.0976018	5.63244e-07	-0.777892	0.248112	0.00171713	1.17941	0.277476	0.152118	1
cg25648203	chr5	395328	395330	AHRR	Body	-0.995733	0.0744493	8.50484e-41	-0.731497	0.175141	2.95862e-05	1.92784	0.164995	0.481286	1
cg25693132	chr3	51706724	51706726	GRM2;GRM2	TSS1500;TSS1500	0.388053	0.0702688	3.34367e-08	0.53405	0.183941	0.00369161	0.549751	0.458419	0	1
cg25695116	chr22	37040940	37040942			-0.521892	0.111356	2.77618e-06	-0.799988	0.266807	0.00271426	0.925238	0.336103	0	1
cg25722983	chr1	36374426	36374428	STK40	5'UTR	-0.771769	0.146383	1.34756e-07	-0.907762	0.338726	0.00736378	0.135823	0.712469	0	1
cg25730428	chr6	29486977	29486979	MAS1L	1stExon	0.932885	0.131905	1.52291e-12	0.626947	0.235408	0.00773924	1.28541	0.256896	0.222038	1
cg25730803	chr22	42754783	42754785			-1.10322	0.132661	9.0908e-17	-0.892907	0.252504	0.000405919	0.543677	0.460913	0	1
cg25773386	chr3	51955352	51955354	GPR62;GPR62	5'UTR;1stExon	1.12218	0.199828	1.95758e-08	0.151442	0.473706	0.749199	3.56499	0.0590101	0.719494	1
cg25789900	chr6	23086478	23086480			-0.376477	0.0765126	8.63435e-07	-0.535461	0.17238	0.00189455	0.710621	0.399238	0	1
cg25806524	chr19	46495528	46495530	PNMAL2;PNMAL2;PPP5D1	1stExon;5'UTR;Body	0.522584	0.0829036	2.90966e-10	0.4658	0.229356	0.0422646	0.0542122	0.815889	0	1
cg25845814	chr14	73757909	73757911	MIR4505;ELMSAN1;ELMSAN1	TSS1500;5'UTR;5'UTR	-1.16905	0.0906245	4.50644e-38	-0.787891	0.210466	0.000181437	2.76679	0.096239	0.63857	1
cg25896883	chr2	189407943	189407945			-0.376807	0.0722788	1.85568e-07	-0.493498	0.164161	0.00264557	0.423231	0.515329	0	1
cg25924423	chr9	7298151	7298153			0.411889	0.0759506	5.85693e-08	0.335102	0.152439	0.0279295	0.203275	0.65209	0	1
cg25942611	chr1	66534249	66534251	SGIP1;SGIP1;SGIP1;SGIP1	5'UTR;5'UTR;1stExon;ExonBnd	0.527499	0.0755883	2.98181e-12	0.404906	0.163999	0.013551	0.460876	0.497215	0	1
cg25945207	chr3	190701147	190701149			0.467575	0.0962831	1.19631e-06	0.488481	0.180494	0.00680273	0.0104439	0.918602	0	1
cg25949550	chr7	146117213	146117215	CNTNAP2	Body	-1.4315	0.121638	5.67174e-32	-1.6638	0.315198	1.30176e-07	0.472767	0.491717	0	1
cg25953130	chr10	61993790	61993792	ARID5B	Body	-0.556575	0.0639548	3.24289e-18	-0.47257	0.156169	0.00247805	0.24779	0.618636	0	1
cg25955180	chr6	32148760	32148762	PRRT1	3'UTR	0.585071	0.0728048	9.27039e-16	0.367585	0.189232	0.0520754	1.15059	0.283426	0.130879	1
cg25957688	chr2	232421579	232421581			-0.409007	0.0550724	1.11326e-13	-0.56286	0.209285	0.00715724	0.505422	0.477127	0	1
cg25970929	chr21	25561207	25561209	MIR155HG	TSS1500	-0.418002	0.0782099	9.0604e-08	-0.435443	0.198161	0.0279908	0.00670203	0.934753	0	1
cg25984701	chr13	51432723	51432725	INTS6;INTS6;INTS6	Body;Body;5'UTR	0.420545	0.064767	8.40341e-11	0.133406	0.135833	0.326037	3.64086	0.0563777	0.72534	1
cg26030431	chr5	106377016	106377018			-0.413151	0.0617628	2.24219e-11	-0.591905	0.162952	0.000280813	1.05219	0.305004	0.0495995	1
cg26077811	chr11	119361552	119361554	USP2;USP2	Body;Body	-0.78151	0.135779	8.62485e-09	-0.796417	0.306472	0.00935882	0.00197766	0.964529	0	1
cg26079664	chr3	51706939	51706941	GRM2;GRM2	TSS200;TSS200	0.26816	0.0404842	3.50002e-11	0.382938	0.104954	0.000263652	1.04105	0.307576	0.0394354	1
cg26138250	chr17	76248605	76248607			0.606606	0.0937527	9.78236e-11	0.243132	0.220012	0.269123	2.30989	0.128553	0.567079	1
cg26165117	chr10	17511514	17511516			-0.603421	0.110864	5.24285e-08	-0.471645	0.265793	0.0759832	0.209373	0.647259	0	1
cg26189283	chr1	155136901	155136903	RAG1AP1;RAG1AP1;RAG1AP1	Body;Body;Body	-0.485466	0.0781099	5.12703e-10	-0.371091	0.177542	0.0366037	0.347709	0.555413	0	1
cg26202327	chr2	232328440	232328442	DIS3L2;DIS3L2;DIS3L2;DIS3L2	Body;Body;Body;Body	-1.0171	0.151131	1.69758e-11	-0.889879	0.31949	0.00534759	0.129563	0.718885	0	1
cg26242531	chr14	103724340	103724342	ZFYVE21	Body	0.893374	0.140373	1.96185e-10	0.758905	0.300473	0.0115469	0.164399	0.685138	0	1
cg26271591	chr2	177261227	177261229	NFE2L2;NFE2L2;NFE2L2	Body;5'UTR;5'UTR	-0.560088	0.0813626	5.82583e-12	-0.455572	0.190121	0.0165651	0.255426	0.61328	0	1
cg26275598	chr8	123154803	123154805			0.702572	0.127326	3.43076e-08	0.348803	0.291297	0.231146	1.23833	0.265794	0.192459	1
cg26276120	chr12	6868582	6868584	TPI1;TPI1;TPI1	Body;Body;Body	-0.631035	0.111654	1.58867e-08	-0.531868	0.274337	0.0525334	0.112098	0.737768	0	1
cg26337070	chr2	85772749	85772751	ATOH8	Body	-0.461752	0.0623532	1.30736e-13	-0.396811	0.152633	0.00932872	0.155134	0.693676	0	1
cg26342454	chr4	10033637	10033639	SLC2A9	5'UTR	-0.444943	0.0561526	2.30319e-15	-0.561857	0.126403	8.79093e-06	0.714486	0.397959	0	1
cg26369418	chr5	132073658	132073660	CSF2	TSS200	-0.678641	0.124185	4.63487e-08	-0.757801	0.283093	0.0074316	0.065571	0.797898	0	1
cg26371172	chr6	29487110	29487112	MAS1L	1stExon	0.509009	0.0967945	1.45115e-07	0.450958	0.200511	0.0245096	0.0679778	0.794304	0	1
cg26408927	chr3	53725695	53725697	CACNA1D;CACNA1D;CACNA1D	Body;Body;Body	-0.258554	0.0481345	7.80898e-08	-0.494075	0.12105	4.47287e-05	3.26873	0.0706122	0.694071	1
cg26470501	chr19	44749697	44749699	BCL3	Body	-0.711122	0.108965	6.74781e-11	-0.334527	0.277968	0.228794	1.59103	0.207179	0.371476	1
cg26519582	chr11	67348241	67348243	LOC100130987	Body	-0.381652	0.0702261	5.4914e-08	-0.42022	0.171019	0.0140041	0.0435203	0.834749	0	1
cg26539571	chr6	16731538	16731540	ATXN1;ATXN1	5'UTR;5'UTR	-0.477148	0.0664859	7.14303e-13	-0.643616	0.16106	6.43898e-05	0.912749	0.339386	0	1
cg26628091	chr4	113944251	113944253	ARSJ	Body	1.11282	0.188495	3.55394e-09	0.160923	0.418725	0.700744	4.2972	0.0381751	0.767291	1
cg26635759	chr4	54657309	54657311	KIT;KIT	TSS1500;TSS1500	0.457891	0.0733474	4.29894e-10	0.525007	0.184991	0.00453939	0.113749	0.735916	0	1
cg26655345	chr9	14209709	14209711	NFIB;NFIB;NFIB	Body;Body;Body	-0.285619	0.0401593	1.14253e-12	-0.160184	0.0964244	0.0966659	1.4421	0.2298	0.306566	1
cg26663696	chr3	160403486	160403488	MIR15B;MIR16-2;SMC4;SMC4;SMC4	TSS1500;TSS1500;Body;Body;Body	-0.302562	0.0527601	9.77044e-09	-0.393693	0.128412	0.00217038	0.43091	0.511543	0	1
cg26671366	chr2	108989358	108989360	EDAR;EDAR	1stExon;5'UTR	0.715534	0.119405	2.06632e-09	0.302647	0.300405	0.313712	1.63134	0.201518	0.387005	1
cg26673040	chr2	66930060	66930062	LOC101060019	Body	-0.503129	0.0785267	1.48304e-10	-0.579964	0.182377	0.0014726	0.149733	0.698791	0	1
cg26703507	chr2	112647083	112647085	SLC20A1	Body	-0.557496	0.0917356	1.223e-09	-0.283805	0.224469	0.206107	1.27388	0.25904	0.214998	1
cg26703534	chr5	377242	377244	AHRR	Body	-1.01885	0.116319	1.9675e-18	-0.893812	0.258605	0.00054768	0.194459	0.659231	0	1
cg26707709	chr2	241036338	241036340	SNED1	Body	0.241536	0.0449451	7.69968e-08	0.303021	0.10525	0.00398846	0.288636	0.591096	0	1
cg26716902	chr17	42683901	42683903	CNTNAP1	Body	0.225804	0.0436598	2.3173e-07	0.305684	0.110452	0.00564769	0.452354	0.501219	0	1
cg26718213	chr2	241036662	241036664	SNED1	Body	0.234254	0.0447036	1.6043e-07	0.307153	0.102472	0.00272272	0.425171	0.514368	0	1
cg26746936	chr19	41999239	41999241	GRIK5	Body	0.193893	0.0291189	2.76352e-11	0.181805	0.0728267	0.0125459	0.0237521	0.877517	0	1
cg26747079	chr3	193800955	193800957			0.406871	0.0778033	1.69992e-07	0.421997	0.192485	0.0283536	0.00530831	0.941919	0	1
cg26754262	chr8	74705624	74705626	MIR2052	TSS200	-0.239681	0.0498001	1.48781e-06	-0.50945	0.124038	4.00441e-05	4.07354	0.04356	0.754513	1
cg26768182	chr9	131397291	131397293			-0.848976	0.0854463	2.90887e-23	-0.93379	0.190353	9.31533e-07	0.165233	0.684384	0	1
cg26769493	chr12	49133291	49133293			-0.505997	0.0766873	4.16233e-11	-0.779459	0.175235	8.6642e-06	2.04387	0.15282	0.510732	1
cg26811832	chr13	67228522	67228524	PCDH9;PCDH9	5'UTR;5'UTR	0.364015	0.0590851	7.23481e-10	0.310028	0.16126	0.054538	0.0988144	0.753257	0	1
cg26850624	chr5	429443	429445	AHRR	Body	0.41496	0.0672316	6.73883e-10	0.402379	0.226464	0.0756034	0.00283664	0.957525	0	1
cg26864028	chr19	11384303	11384305	EPOR;EPOR	1stExon;5'UTR	0.696519	0.135856	2.94571e-07	0.76262	0.313468	0.0149805	0.0374347	0.846583	0	1
cg26882438	chr3	122680272	122680274	PARP14	TSS1500	-0.467489	0.0876795	9.7247e-08	-0.39388	0.202126	0.0513328	0.111621	0.738306	0	1
cg26892401	chr7	2808273	2808275	GNA12;GNA12;GNA12	Body;Body;Body	-0.509875	0.0774811	4.68442e-11	-0.318077	0.175716	0.0702675	0.99748	0.317921	0	1
cg26902742	chr19	47190649	47190651	SAE1;SAE1;SAE1;SAE1	Body;Body;Body;Body	-0.567069	0.112553	4.69875e-07	-0.655523	0.255388	0.0102649	0.10045	0.75129	0	1
cg26931213	chr8	23668552	23668554			0.610378	0.102464	2.56938e-09	0.646571	0.243309	0.00787443	0.0187939	0.890959	0	1
cg26963277	chr11	2701176	2701178	KCNQ1OT1;KCNQ1;KCNQ1	TSS1500;Body;Body	-0.435612	0.0431718	6.10364e-24	-0.325794	0.10191	0.0013893	0.984539	0.321081	0	1
cg26964651	chr5	78653253	78653255			-0.320425	0.0597378	8.14603e-08	-0.618742	0.142318	1.37637e-05	3.73557	0.0532655	0.732303	1
cg26987759	chr5	322430	322432	AHRR;AHRR	Body;Body	0.280652	0.054906	3.19611e-07	0.440843	0.16564	0.00778037	0.842695	0.358627	0	1
cg26992381	chr3	71429000	71429002	FOXP1;FOXP1;FOXP1;FOXP1;FOXP1	5'UTR;5'UTR;5'UTR;5'UTR;5'UTR	-0.671326	0.0939238	8.83308e-13	-0.48406	0.213599	0.0234385	0.644096	0.422231	0	1
cg27031987	chr8	76615140	76615142	ZFHX4-AS1	Body	0.42247	0.0795614	1.09633e-07	0.678421	0.188508	0.000319582	1.56479	0.210965	0.360937	1
cg27067781	chr6	32149075	32149077	PRRT1	3'UTR	0.50845	0.0697004	2.99133e-13	0.358137	0.182324	0.0494971	0.593017	0.441255	0	1
cg27070951	chr15	91989636	91989638	SLCO3A1;SLCO3A1	Body;Body	-0.505772	0.0928798	5.16775e-08	-0.501598	0.219228	0.0221363	0.00030734	0.986013	0	1
cg27086356	chr3	170909772	170909774	EIF5A2	TSS1500	0.598853	0.0866184	4.72175e-12	0.389259	0.196059	0.047098	0.9562	0.328146	0	1
cg27118035	chr16	31880656	31880658	ZNF267	Body	0.573561	0.0952385	1.71893e-09	0.213222	0.22538	0.34412	2.1689	0.140827	0.538936	1
cg27139381	chr14	104903432	104903434			0.593124	0.0811923	2.76924e-13	0.478581	0.177234	0.00692811	0.345229	0.556826	0	1
cg27154217	chr5	50727292	50727294	PARP8;PARP8;PARP8	Body;Body;Body	-0.245539	0.0359228	8.19073e-12	-0.29829	0.0891548	0.000820585	0.301193	0.583135	0	1
cg27178191	chr12	51425364	51425366	SLC4A8;SLC4A8	Body;Body	0.885048	0.160731	3.66262e-08	0.6922	0.346943	0.0460277	0.254372	0.614013	0	1
cg27192248	chr15	64993330	64993332			-0.290603	0.0498114	5.40939e-09	-0.38182	0.108703	0.000443887	0.581958	0.445546	0	1
cg27208133	chr3	21751916	21751918	ZNF385D	TSS1500	-0.460606	0.0807501	1.16967e-08	-0.348051	0.197195	0.0775619	0.279007	0.597353	0	1
cg27209729	chr11	64661452	64661454	NRXN2;NRXN2	Body;Body	-0.47796	0.079795	2.10042e-09	-0.56078	0.187709	0.00281274	0.164878	0.684704	0	1
cg27230739	chr5	138944832	138944834			0.539834	0.0907827	2.74044e-09	0.247866	0.203001	0.222084	1.72383	0.189201	0.419896	1
cg27241143	chr1	172090388	172090390	DNM3;DNM3;DNM3	Body;Body;Body	0.306544	0.0430291	1.04766e-12	0.354563	0.11916	0.00292495	0.143663	0.704666	0	1
cg27241845	chr2	232385659	232385661			-0.630487	0.0782506	7.8013e-16	-0.548498	0.200776	0.00629713	0.144765	0.703589	0	1
cg27286120	chr13	67228573	67228575	PCDH9;PCDH9;PCDH9;PCDH9	5'UTR;5'UTR;ExonBnd;ExonBnd	0.212369	0.0420204	4.32801e-07	0.177232	0.0943515	0.0603238	0.11573	0.733713	0	1
cg27312979	chr10	95334695	95334697	SORBS1;SORBS1;SORBS1;SORBS1;SORBS1;SORBS1;SORBS1	Body;Body;Body;Body;Body;Body;Body	0.249656	0.0421093	3.05217e-09	0.249602	0.11113	0.0247018	2.08055e-07	0.999636	0	1
cg27312987	chr3	52704864	52704866	GLT8D1;SPCS1;GLT8D1;GLT8D1;GLT8D1;GLT8D1	TSS1500;TSS1500;5'UTR;5'UTR;5'UTR;5'UTR	-0.853939	0.128478	3.00013e-11	-0.853695	0.313035	0.00638832	5.20391e-07	0.999424	0	1
cg27325787	chr16	23949003	23949005	PRKCB;PRKCB	Body;Body	0.457351	0.0840718	5.32797e-08	0.319072	0.215607	0.138906	0.357039	0.550155	0	1
cg27332104	chr15	52093963	52093965			0.776307	0.125051	5.36901e-10	0.229432	0.228254	0.31482	4.41513	0.0356215	0.773506	1
cg27424995	chr1	27576043	27576045	AHDC1	5'UTR	0.26618	0.0508898	1.69038e-07	0.23494	0.121166	0.0525033	0.0565083	0.812102	0	1
cg27444020	chr11	78397414	78397416	GAB2	Body	0.752058	0.0958403	4.26119e-15	0.210077	0.226537	0.35375	4.8549	0.0275677	0.794023	1
cg27446735	chr1	169465943	169465945	SLC19A2	Body	0.370545	0.0658162	1.80206e-08	0.141955	0.163782	0.386091	1.67714	0.195305	0.403748	1
cg27449150	chr1	117654703	117654705			-0.739524	0.123342	2.02585e-09	-0.689317	0.285515	0.0157659	0.0260596	0.871755	0	1
cg27453606	chr17	40341845	40341847	RARA;RARA;RARA;RARA	TSS1500;Body;Body;Body	0.508359	0.0944946	7.45838e-08	0.427553	0.231094	0.0642961	0.104753	0.746199	0	1
cg27467282	chr13	51542047	51542049			0.414324	0.0730881	1.43779e-08	0.360885	0.177509	0.0420472	0.0774927	0.780724	0	1
cg27471246	chr21	38404511	38404513	ERG;ERG;ERG;ERG	Body;Body;Body;Body	0.867726	0.135238	1.3964e-10	0.300961	0.316385	0.341478	2.71328	0.0995163	0.631442	1
cg27537125	chr1	25023189	25023191			-0.971415	0.146623	3.46681e-11	-1.40511	0.334295	2.63145e-05	1.41158	0.234794	0.291576	1
cg27552005	chr1	69994414	69994416	LRRC7	Body	-0.261571	0.0516876	4.17916e-07	-0.349854	0.150492	0.0200861	0.307822	0.57902	0	1
cg27573991	chr1	247549209	247549211	C1orf150	1stExon	-0.243823	0.0427907	1.21193e-08	-0.29077	0.118228	0.0139171	0.139413	0.708865	0	1
cg27589809	chr3	50612978	50612980	CISH;CISH	TSS1500;TSS1500	-0.557281	0.0849127	5.27392e-11	-0.920989	0.198194	3.36956e-06	2.84535	0.0916389	0.648549	1
cg27635485	chr4	176709638	176709640	VEGFC	Body	0.283686	0.0530354	8.84478e-08	0.262003	0.145295	0.0713495	0.0196512	0.888516	0	1
cg27650500	chr1	24971988	24971990			-0.847233	0.164406	2.55958e-07	-1.03995	0.369293	0.00486181	0.22728	0.633548	0	1

## Sheet: Table S3
CpG	Chromosome	Position_start_hg38	Position_end_hg38	UCSC_RefGene_Name	UCSC_RefGene_Group	Estimate_psmo	StdError_psmo	Pval_psmo	Estimate_csmo	StdError_csmo	Pval_csmo	Q	Q_pval	I2	Q_pval_adj
cg09945032	chr3	38829527	38829529			-0.250609	0.159589	0.116336	-1.06325	0.203641	1.77788e-07	9.86549	0.00168408	0.898637	1
cg14051805	chr15	39625018	39625020	FSIP1	Body	-0.102335	0.0860301	0.234235	-0.552198	0.11578	1.84795e-06	9.7268	0.00181601	0.897191	1
cg26718213	chr2	241036662	241036664	SNED1	Body	0.120453	0.0548303	0.0280325	0.389215	0.072655	8.46011e-08	8.71841	0.00315012	0.8853	1
cg09589067	chr17	57518797	57518799	MSI2;MSI2	Body;Body	0.419092	0.143905	0.00358809	1.1208	0.195062	9.1442e-09	8.38013	0.00379345	0.88067	1
cg22635676	chr2	241036553	241036555	SNED1	Body	0.0618112	0.0232703	0.00790211	0.169776	0.0318774	1.00452e-07	7.4832	0.00622772	0.866367	1
cg11554391	chr5	321204	321206	AHRR	Body	-0.446743	0.107364	3.16835e-05	-0.918669	0.141232	7.78671e-11	7.07621	0.00781141	0.858681	1
cg22877506	chr6	41786223	41786225	PRICKLE4;TOMM6	Body;TSS1500	-0.862299	0.162344	1.0869e-07	-0.171364	0.213012	0.421121	6.65542	0.00988549	0.849746	1
cg04490079	chr3	98497362	98497364	OR5K2	TSS1500	0.384767	0.175097	0.0279881	1.17531	0.25285	3.34747e-06	6.60694	0.0101582	0.848644	1
cg17370412	chr17	20276832	20276834	CYTSB;CYTSB	Body;Body	0.366113	0.126926	0.00392093	0.904055	0.16776	7.0866e-08	6.53912	0.0105527	0.847074	1
cg26707709	chr2	241036338	241036340	SNED1	Body	0.133542	0.0555785	0.016272	0.368913	0.0734367	5.07248e-07	6.53149	0.0105981	0.846896	1
cg19089201	chr7	44962687	44962689	MYO1G	3'UTR	0.122566	0.0425975	0.00401078	0.296823	0.0534654	2.82931e-08	6.49792	0.0108001	0.846105	1
cg19900254	chr7	97039510	97039512			0.314824	0.142652	0.0273183	0.901215	0.183737	9.34685e-07	6.35484	0.0117061	0.84264	1
cg09338374	chr22	39492384	39492386			0.205119	0.158863	0.196646	0.836869	0.198817	2.56234e-05	6.16231	0.01305	0.837723	1
cg03450842	chr10	79075189	79075191	ZMIZ1	5'UTR	-0.490842	0.173541	0.00467829	-1.17779	0.218634	7.16265e-08	6.05638	0.0138561	0.834885	1
cg05009104	chr7	44963380	44963382	MYO1G	Body	0.279197	0.0523736	9.7742e-08	0.500096	0.0733072	8.98314e-12	6.01165	0.0142118	0.833656	1
cg12803068	chr7	44963319	44963321	MYO1G	Body	0.190933	0.0315438	1.42229e-09	0.321596	0.0430184	7.67403e-14	5.99978	0.0143077	0.833327	1
cg00475490	chr11	86806067	86806069	PRSS23;PRSS23;PRSS23;PRSS23;PRSS23;PRSS23;PRSS23	5'UTR;Body;Body;5'UTR;Body;Body;Body	-0.640621	0.0796306	8.63025e-16	-0.979729	0.113303	5.28882e-18	5.99594	0.0143388	0.833221	1
cg16503724	chr3	17089174	17089176	PLCL2;PLCL2	Body;Body	0.591898	0.197658	0.00274843	1.36666	0.251941	5.81119e-08	5.85367	0.0155446	0.829167	1
cg24154132	chr14	102901294	102901296	TRAF3;TRAF3;TRAF3	Body;Body;Body	0.618108	0.123852	6.01634e-07	0.13219	0.159861	0.408289	5.77373	0.0162675	0.826802	1
cg22585799	chr10	119783851	119783853	INPP5F;INPP5F	Body;Body	-0.329453	0.0996386	0.000944759	-0.737596	0.139344	1.2009e-07	5.67671	0.0171915	0.823842	1
cg22055479	chr7	110442410	110442412			0.304014	0.108219	0.00496558	0.750182	0.153821	1.07728e-06	5.62773	0.0176785	0.822308	1
cg09636313	chr16	89003616	89003618			0.186189	0.101022	0.0653206	0.545795	0.117309	3.27755e-06	5.39561	0.0201875	0.814664	1
cg15051432	chr3	100210845	100210847			-0.267088	0.10788	0.0132944	-0.666156	0.134661	7.54008e-07	5.34924	0.0207313	0.813058	1
cg04180046	chr7	44963136	44963138	MYO1G	Body	0.25881	0.0567579	5.11813e-06	0.463377	0.0687132	1.54466e-11	5.26855	0.0217141	0.810194	1
cg16092017	chr5	135491952	135491954			0.377631	0.118088	0.00138447	0.830594	0.158307	1.54826e-07	5.26012	0.0218195	0.80989	1
cg15636519	chr2	191029691	191029693	STAT4	3'UTR	-0.369071	0.0860814	1.80728e-05	-0.0446856	0.114325	0.695898	5.1379	0.0234089	0.805368	1
cg16844962	chr17	1605048	1605050	SLC43A2;SLC43A2;SLC43A2	TSS200;Body;Body	0.457148	0.113469	5.60567e-05	0.921862	0.172244	8.69567e-08	5.0762	0.0242565	0.803002	1
cg10041129	chr11	117814834	117814836			-0.294812	0.251243	0.24063	-1.16095	0.303471	0.00013047	4.83318	0.0279171	0.793097	1
cg00699559	chr5	419596	419598	AHRR;AHRR	Body;Body	0.249553	0.113232	0.0275304	0.659632	0.154838	2.04295e-05	4.57015	0.0325337	0.781189	1
cg17293936	chr3	186193729	186193731	DGKG;DGKG;DGKG	Body;Body;Body	0.185811	0.0595117	0.00179469	0.392089	0.0769086	3.43038e-07	4.49959	0.0339029	0.777758	1
cg04732968	chr3	13891962	13891964			0.336401	0.135047	0.0127385	0.811396	0.183869	1.01997e-05	4.33505	0.0373353	0.769322	1
cg00094998	chr22	40388320	40388322	SGSM3;SGSM3	5'UTR;5'UTR	0.718828	0.207692	0.000538119	1.43948	0.277849	2.20961e-07	4.31569	0.0377624	0.768287	1
cg03454312	chr17	73555703	73555705	SDK2	Body	0.36839	0.135178	0.00642566	0.827332	0.174951	2.25705e-06	4.30899	0.0379115	0.767927	1
cg27573991	chr1	247549209	247549211	C1orf150	1stExon	-0.158406	0.0530233	0.00281297	-0.351692	0.0766108	4.41909e-06	4.30376	0.0380281	0.767645	1
cg06671242	chr11	86816724	86816726	PRSS23;PRSS23;PRSS23	Body;Body;Body	0.225255	0.0627057	0.000327832	0.451205	0.0891264	4.13736e-07	4.29905	0.0381336	0.767391	1
cg03105831	chr2	9993902	9993904	GRHL1	Body	-0.75986	0.15435	8.52453e-07	-0.247722	0.199741	0.214896	4.11617	0.042475	0.757056	1
cg00323937	chr7	26666813	26666815			-0.365989	0.173876	0.0353016	-0.905455	0.203875	8.94503e-06	4.05337	0.0440833	0.753292	1
cg06299644	chr2	54459065	54459067	SPTBN1	5'UTR	-0.669419	0.148127	6.20689e-06	-0.187461	0.188151	0.319087	4.05081	0.0441502	0.753136	1
cg20408276	chr2	38073442	38073444	CYP1B1	Body	0.209224	0.0515053	4.86141e-05	0.37764	0.0659576	1.03135e-08	4.05011	0.0441683	0.753093	1
cg22937563	chr1	165357217	165357219	LMX1A;LMX1A	TSS1500;TSS1500	0.322003	0.112032	0.00405029	0.69632	0.150104	3.50239e-06	3.99383	0.0456671	0.749614	1
cg02610360	chr11	120326811	120326813	TMEM136	5'UTR	0.235108	0.07863	0.00278925	0.486462	0.0986206	8.11141e-07	3.97135	0.0462806	0.748196	1
cg06563667	chr1	57550352	57550354	DAB1	5'UTR	-0.226855	0.131493	0.0844871	-0.63056	0.154429	4.44272e-05	3.96165	0.0465481	0.74758	1
cg17874010	chr4	150135509	150135511	DCLK2;DCLK2;DCLK2	Body;Body;Body	0.281376	0.111302	0.0114705	0.641243	0.144328	8.87285e-06	3.89854	0.0483282	0.743494	1
cg03415545	chr4	99352881	99352883	ADH1C	TSS200	-0.309028	0.0582082	1.1022e-07	-0.497859	0.0772091	1.13192e-10	3.81384	0.0508307	0.737797	1
cg03178303	chr2	69798878	69798880	ANXA4	Body	0.52172	0.169098	0.00203334	1.06576	0.225615	2.31492e-06	3.72318	0.053662	0.731413	1
cg17087741	chr2	232418299	232418301			-0.772731	0.0661034	1.43846e-31	-0.592759	0.0665725	5.38867e-19	3.68002	0.0550683	0.728262	1
cg09865488	chr7	2957007	2957009	CARD11	Body	-0.288023	0.1058	0.00648225	-0.617486	0.135368	5.07843e-06	3.67724	0.0551601	0.728057	1
cg11258956	chr2	232350864	232350866			-0.421517	0.108988	0.000109933	-0.775013	0.149194	2.05073e-07	3.66051	0.0557166	0.726814	1
cg27209729	chr11	64661452	64661454	NRXN2;NRXN2	Body;Body	-0.318785	0.0966882	0.000977101	-0.628965	0.130773	1.51231e-06	3.63748	0.0564925	0.725084	1
cg01844491	chr7	33933366	33933368	BMPER	Body	0.337961	0.118825	0.00445258	0.712529	0.156927	5.61156e-06	3.6211	0.057051	0.723841	1
cg19321684	chr6	32192155	32192157	GPSM3	Body	-0.12431	0.0974931	0.202287	-0.415761	0.118335	0.000442362	3.6134	0.057316	0.723252	1
cg07278718	chr11	114061912	114061914	ZBTB16;ZBTB16	5'UTR;5'UTR	0.74712	0.168308	9.03719e-06	1.27505	0.221029	7.98868e-09	3.61111	0.0573949	0.723077	1
cg02972527	chr10	97788882	97788884			0.433667	0.154793	0.00508495	0.91891	0.204492	7.00226e-06	3.57963	0.0584921	0.720642	1
cg08549335	chr7	30348337	30348339	ZNRF2	Body	-0.457837	0.0792883	7.72594e-09	-0.218189	0.0990885	0.0276683	3.56602	0.0589735	0.719575	1
cg10807309	chr6	31793284	31793286	VARS	Body	0.694366	0.1396	6.55908e-07	0.291593	0.162311	0.0724143	3.53951	0.0599231	0.717475	1
cg04611437	chr10	100519939	100519941	SEC31B	TSS200	0.372831	0.100137	0.00019672	0.699731	0.142152	8.54772e-07	3.53449	0.0601047	0.717074	1
cg25530474	chr20	47365314	47365316			0.513978	0.236095	0.0294805	1.21	0.290508	3.1122e-05	3.45693	0.0629872	0.710726	1
cg02699834	chr12	52645645	52645647	KRT2	Body	0.960706	0.189166	3.80128e-07	0.376648	0.252542	0.13585	3.42626	0.0641672	0.708137	1
cg06235438	chr16	30474644	30474646	ITGAL;ITGAL	Body;Body	-0.486146	0.122287	7.02408e-05	-0.870147	0.169196	2.70623e-07	3.38349	0.0658526	0.704447	1
cg00210249	chr10	69375922	69375924	HK1;HK1;HK1;HK1;HK1	Body;Body;Body;Body;Body	0.166984	0.0838471	0.0464228	0.415418	0.105906	8.7626e-05	3.38256	0.0658896	0.704366	1
cg24021808	chr13	40231450	40231452			0.390058	0.117114	0.000866658	0.734209	0.146619	5.51161e-07	3.36352	0.0666553	0.702693	1
cg15030090	chr8	9073198	9073200			0.354472	0.0673789	1.43369e-07	0.152558	0.0871164	0.0799111	3.36125	0.0667474	0.702492	1
cg01296603	chr1	53286068	53286070	LRP8;LRP8;LRP8;LRP8	Body;Body;Body;Body	0.440959	0.081244	5.71221e-08	0.191688	0.109421	0.0798012	3.34541	0.0673925	0.701083	1
cg00689360	chr4	99352837	99352839	ADH1C	TSS200	-0.328316	0.0807873	4.82479e-05	-0.575708	0.108968	1.26882e-07	3.32615	0.0681863	0.699352	1
cg07943658	chr5	351885	351887	AHRR;AHRR	Body;Body	0.784832	0.128456	9.98086e-10	1.19256	0.183506	8.09875e-11	3.31326	0.0687229	0.698183	1
cg13251913	chr16	57639355	57639357	ADGRG1;ADGRG1;ADGRG1;ADGRG1;ADGRG1;ADGRG1;ADGRG1;ADGRG1;ADGRG1;ADGRG1;ADGRG1;ADGRG1;ADGRG1	1stExon;1stExon;5'UTR;5'UTR;5'UTR;5'UTR;5'UTR;5'UTR;5'UTR;5'UTR;5'UTR;5'UTR;5'UTR	0.275805	0.12023	0.0217913	0.637076	0.158251	5.6798e-05	3.30435	0.0690968	0.697368	1
cg09507934	chr7	102432101	102432103	ORAI2;ORAI2	TSS1500;TSS1500	0.8873	0.165507	8.27165e-08	0.405603	0.207203	0.0502867	3.29939	0.0693056	0.696914	1
cg20346774	chr15	59144693	59144695	MYO1E	Body	0.239029	0.0699332	0.000630939	0.44833	0.0923372	1.20168e-06	3.26509	0.070769	0.69373	1
cg15133043	chr17	31078649	31078651			0.287367	0.102527	0.00506546	0.589718	0.133051	9.32432e-06	3.24006	0.0718582	0.691363	1
cg03140421	chr16	67166277	67166279	HSF4;HSF4	Body;Body	0.396501	0.116965	0.00069915	0.760634	0.165153	4.11221e-06	3.23741	0.0719742	0.691111	1
cg04560781	chr2	128754004	128754006			0.389181	0.159866	0.0149155	0.864208	0.210528	4.04408e-05	3.22915	0.0723384	0.690321	1
cg04368942	chr7	134886568	134886570	CALD1;CALD1;CALD1	Body;Body;Body	-0.388052	0.109995	0.000418838	-0.71636	0.145911	9.12718e-07	3.22822	0.0723794	0.690232	1
cg05293861	chr12	4153541	4153543			-0.498744	0.126289	7.83986e-05	-0.143779	0.152327	0.345229	3.21821	0.0728233	0.689268	1
cg14036704	chr1	181216929	181216931			0.243606	0.0755042	0.00125362	0.469172	0.100793	3.24311e-06	3.20804	0.0732774	0.688283	1
cg21199085	chr15	59177279	59177281	MYO1E	Body	0.220834	0.0489972	6.57247e-06	0.362464	0.0622982	5.94823e-09	3.19319	0.0739457	0.686833	1
cg03877706	chr21	21200312	21200314	NCAM2	Body	-0.146627	0.0419365	0.000471562	-0.265747	0.0518666	2.99667e-07	3.18948	0.0741134	0.68647	1
cg26655345	chr9	14209709	14209711	NFIB;NFIB;NFIB	Body;Body;Body	-0.280903	0.0493352	1.24273e-08	-0.136569	0.0641769	0.0333365	3.1792	0.0745811	0.685456	1
cg23205886	chr5	139276076	139276078	SNHG4;MATR3	Body;5'UTR	-0.61953	0.14944	3.38829e-05	-0.175816	0.200369	0.380237	3.1511	0.0758756	0.682651	1
cg22672242	chr5	43067946	43067948	LOC100132356;LOC648987;LOC100506639	TSS1500;TSS1500;Body	-0.582726	0.190848	0.00226298	-1.13893	0.250006	5.22305e-06	3.12725	0.0769937	0.68023	1
cg14977938	chr14	103724491	103724493	ZFYVE21	Body	0.170149	0.115402	0.140373	0.49288	0.14149	0.000494891	3.12431	0.0771325	0.679929	1
cg27192248	chr15	64993330	64993332			-0.162666	0.0589195	0.00576557	-0.337058	0.0791837	2.07507e-05	3.12192	0.0772459	0.679684	1
cg18146737	chr1	92481142	92481144	GFI1;GFI1;GFI1	Body;Body;Body	-0.0895441	0.0302975	0.00312164	-0.167213	0.032107	1.90907e-07	3.09545	0.0785115	0.676945	1
cg26242531	chr14	103724340	103724342	ZFYVE21	Body	0.36795	0.180521	0.0415233	0.846428	0.204077	3.35999e-05	3.08398	0.079067	0.675743	1
cg18842174	chr6	147675420	147675422			0.102512	0.0489721	0.0363257	0.242794	0.0639184	0.000145575	3.03512	0.0814807	0.670523	1
cg17907003	chr1	116990791	116990793			-0.614502	0.116907	1.46962e-07	-0.283731	0.149838	0.0582803	3.02916	0.0817804	0.669875	1
cg00300637	chr5	319317	319319	AHRR	Body	0.324462	0.112445	0.0039078	0.649442	0.149279	1.35816e-05	3.02368	0.082057	0.669277	1
cg14093127	chr2	8574286	8574288			-0.223057	0.0481075	3.54126e-06	-0.086285	0.0626657	0.168541	2.99722	0.0834076	0.666357	1
cg14068729	chr13	48490763	48490765	RCBTB2;RCBTB2;RCBTB2;RCBTB2	Body;Body;Body;Body	-0.306417	0.120479	0.0109801	-0.613116	0.130497	2.62329e-06	2.98195	0.0841976	0.664649	1
cg14721232	chr4	6424328	6424330	PPP2R2C;PPP2R2C;PPP2R2C	Body;Body;Body	0.35451	0.120727	0.00331984	0.704944	0.164367	1.79601e-05	2.95264	0.0857377	0.661319	1
cg09712464	chr17	2724033	2724035			0.489806	0.158942	0.0020584	0.936079	0.205437	5.20075e-06	2.95196	0.0857735	0.661242	1
cg15344028	chr2	203936786	203936788	ICOS;ICOS	5'UTR;1stExon	-0.224508	0.0810685	0.00561656	-0.45376	0.106147	1.91275e-05	2.94611	0.0860843	0.66057	1
cg08902828	chr5	400716	400718	AHRR;AHRR	Body;Body	-0.49579	0.103024	1.49162e-06	-0.212359	0.129166	0.100161	2.94283	0.0862595	0.660191	1
cg27424995	chr1	27576043	27576045	AHDC1	5'UTR	0.168795	0.0613613	0.00594443	0.348263	0.0848512	4.05368e-05	2.93745	0.0865473	0.659569	1
cg14400149	chr9	132999353	132999355			0.16362	0.0709649	0.0211304	0.369348	0.0976671	0.00015576	2.9039	0.0883658	0.655635	1
cg10255761	chr3	49172595	49172597	KLHDC8B	5'UTR	-0.315139	0.0972637	0.0011951	-0.592408	0.131878	7.05292e-06	2.86302	0.090637	0.650719	1
cg02180507	chr6	36914305	36914307	C6orf89;C6orf89;C6orf89;C6orf89	Body;Body;Body;Body	-0.677298	0.167017	5.00785e-05	-0.205658	0.223182	0.3568	2.86268	0.0906566	0.650676	1
cg02920129	chr3	21750702	21750704	ZNF385D	Body	-0.103685	0.0474239	0.0287908	-0.230625	0.0581711	7.35175e-05	2.86069	0.0907687	0.650434	1
cg27241143	chr1	172090388	172090390	DNM3;DNM3;DNM3	Body;Body;Body	0.225751	0.0529618	2.0212e-05	0.377942	0.0731291	2.36426e-07	2.84098	0.0918884	0.648008	1
cg01208318	chr14	105863441	105863443			-0.131226	0.0683226	0.0547722	-0.33717	0.101667	0.000911867	2.82672	0.0927076	0.646233	1
cg13547053	chr2	178320136	178320138	OSBPL6;OSBPL6	TSS200;Body	0.271084	0.107644	0.0117911	0.557931	0.133652	2.98626e-05	2.79391	0.094623	0.642079	1
cg24399529	chr15	69080812	69080814	MIR548H4;TMEM84	Body;TSS200	0.497565	0.102831	1.30718e-06	0.226377	0.125792	0.0719206	2.78595	0.0950943	0.641056	1
cg03329539	chr2	232418618	232418620			-0.899764	0.147886	1.17091e-09	-1.30995	0.19694	2.90148e-11	2.77384	0.0958161	0.639489	1
cg24155429	chr3	186194095	186194097	DGKG;DGKG;DGKG	Body;Body;Body	0.306923	0.0861889	0.000369376	0.538462	0.109271	8.31688e-07	2.76791	0.0961718	0.638716	1
cg19701538	chr16	17381094	17381096	XYLT1	Body	-0.512874	0.103706	7.59712e-07	-0.808602	0.144913	2.40624e-08	2.75407	0.0970074	0.636901	1
cg24293344	chr1	247349376	247349378			0.414923	0.0838357	7.45058e-07	0.187814	0.108249	0.0827376	2.75141	0.0971688	0.63655	1
cg07499673	chr16	85147409	85147411			-0.736041	0.152896	1.47934e-06	-0.315493	0.202634	0.11948	2.74468	0.0975784	0.635659	1
cg03646329	chr13	48413028	48413030	LPAR6;LPAR6;LPAR6;RB1;LPAR6	5'UTR;5'UTR;5'UTR;Body;1stExon	-0.508587	0.0668453	2.7747e-14	-0.332175	0.0830804	6.38146e-05	2.73698	0.0980502	0.634633	1
cg08373547	chr14	52327822	52327824	PTGER2	3'UTR	-0.50217	0.10582	2.07969e-06	-0.221955	0.132691	0.0943817	2.72596	0.0987288	0.633157	1
cg04135110	chr5	346579	346581	AHRR	Body	0.317147	0.089488	0.000394084	0.542587	0.103361	1.5256e-07	2.71904	0.0991573	0.632224	1
cg20385913	chr15	74762168	74762170			-0.782809	0.138428	1.55847e-08	-0.415821	0.175327	0.0177072	2.6989	0.100418	0.629478	1
cg03253449	chr9	14213559	14213561	NFIB;NFIB;NFIB	Body;Body;Body	-0.413881	0.0696788	2.85279e-09	-0.226206	0.0915247	0.0134535	2.6619	0.102778	0.624328	1
cg11911122	chr8	70404533	70404535	NCOA2	TSS1500	0.416826	0.123372	0.000728541	0.747437	0.160908	3.3986e-06	2.65868	0.102986	0.623874	1
cg18110140	chr15	75058038	75058040			-0.860908	0.115058	7.29861e-14	-1.1644	0.146309	1.74151e-15	2.65858	0.102993	0.62386	1
cg01594685	chr16	3065051	3065053	IL32;IL32;IL32;IL32;IL32;IL32;IL32;IL32	TSS1500;TSS1500;TSS1500;TSS1500;TSS1500;TSS1500;TSS1500;TSS1500	-0.434412	0.156106	0.005389	-0.855874	0.209853	4.53374e-05	2.59666	0.107089	0.61489	1
cg14792781	chr2	9976114	9976116	GRHL1	Body	-0.566328	0.119715	2.23832e-06	-0.242548	0.161566	0.133297	2.59262	0.107362	0.61429	1
cg04497870	chr1	41811612	41811614	HIVEP3;HIVEP3	5'UTR;5'UTR	-0.762738	0.165839	4.23951e-06	-0.322449	0.219591	0.141993	2.56006	0.109594	0.609385	1
cg12876356	chr1	92481267	92481269	GFI1;GFI1;GFI1	Body;Body;Body	-0.170149	0.0469246	0.000287848	-0.279201	0.0496609	1.88607e-08	2.54757	0.110464	0.607469	1
cg13785019	chr11	9344168	9344170			0.634862	0.113138	2.00723e-08	0.336787	0.148813	0.0236266	2.54249	0.11082	0.606685	1
cg00565882	chr2	38073563	38073565	CYP1B1	Body	0.294787	0.0888005	0.000901294	0.53302	0.120517	9.74441e-06	2.53258	0.111517	0.605146	1
cg14129477	chr17	55344858	55344860			-0.220647	0.0752981	0.00338629	-0.420532	0.100893	3.07152e-05	2.5209	0.112347	0.603316	1
cg01478827	chr1	21232085	21232087	ECE1;ECE1;ECE1;ECE1	Body;Body;Body;Body	0.357519	0.132574	0.00700186	0.697694	0.169514	3.85746e-05	2.49875	0.113937	0.599799	1
cg23878564	chr17	7384129	7384131	TNK1	Body	0.110381	0.0323169	0.000636472	0.1896	0.0385654	8.81873e-07	2.47886	0.115386	0.596588	1
cg16391678	chr16	30474275	30474277	ITGAL;ITGAL	Body;Body	-0.441647	0.127467	0.000530648	-0.789827	0.180779	1.24805e-05	2.47765	0.115475	0.596392	1
cg23435661	chr14	68233005	68233007	RAD51B;RAD51B;RAD51B	Body;Body;Body	-0.376799	0.0870623	1.50521e-05	-0.1581	0.109458	0.148629	2.44515	0.117889	0.591027	1
cg00666749	chr13	21062978	21062980	LATS2	TSS1500	-0.223464	0.08504	0.00859527	-0.441323	0.110617	6.61703e-05	2.43799	0.118428	0.589827	1
cg13385220	chr1	202281324	202281326	LGR6;LGR6;LGR6	Body;Body;Body	-0.522601	0.109328	1.75199e-06	-0.234119	0.149375	0.117039	2.42873	0.119129	0.588262	1
cg18555368	chr3	107263802	107263804	LINC00883	Body	0.213145	0.071784	0.00298523	0.394898	0.092028	1.77819e-05	2.42504	0.11941	0.587635	1
cg13294852	chr2	102055667	102055669			-0.244701	0.0719644	0.000673121	-0.427417	0.0927915	4.10079e-06	2.42113	0.119709	0.586969	1
cg21570988	chr6	32149063	32149065	PRRT1	3'UTR	0.233088	0.0700665	0.000878903	0.4174	0.0956271	1.27199e-05	2.41719	0.12001	0.586296	1
cg20318234	chr4	176790527	176790529	VEGFC	Body	0.278371	0.101666	0.00617972	0.536018	0.131531	4.59682e-05	2.40198	0.121182	0.583677	1
cg10919522	chr14	73760737	73760739	C14orf43;C14orf43	5'UTR;TSS1500	-0.651064	0.141899	4.47023e-06	-0.296195	0.179709	0.0993138	2.40189	0.121189	0.583661	1
cg25197654	chr8	22056494	22056496	DMTN;DMTN;DMTN;DMTN;DMTN	TSS1500;5'UTR;5'UTR;5'UTR;5'UTR	-0.451048	0.140728	0.00135013	-0.811086	0.186267	1.33423e-05	2.37848	0.123017	0.579564	1
cg22711149	chr5	139276043	139276045	SNHG4;SNHG4;MATR3;MATR3;MATR3	Body;Body;5'UTR;5'UTR;5'UTR	-0.369171	0.0854787	1.56831e-05	-0.150006	0.11355	0.186484	2.37786	0.123066	0.579454	1
cg26079664	chr3	51706939	51706941	GRM2;GRM2	TSS200;TSS200	0.23219	0.0494512	2.66178e-06	0.361875	0.0680787	1.06341e-07	2.37543	0.123257	0.579024	1
cg22178367	chr15	80863734	80863736	CEMIP;CEMIP;CEMIP	5'UTR;5'UTR;5'UTR	0.467935	0.159368	0.00332277	0.881953	0.217235	4.90917e-05	2.36139	0.124372	0.57652	1
cg08440485	chr9	5892541	5892543	MLANA;MLANA	ExonBnd;Body	0.635331	0.149794	2.22153e-05	0.265414	0.189179	0.160622	2.3501	0.125275	0.574486	1
cg21863544	chr6	12528398	12528400			-0.210434	0.0885691	0.0175045	-0.435367	0.117158	0.000202354	2.34554	0.125642	0.57366	1
cg22040647	chr17	77435812	77435814	SEPT9;SEPT9;SEPT9;SEPT9;SEPT9;SEPT9;SEPT9	Body;Body;Body;Body;Body;Body;Body	-0.306963	0.130178	0.0183721	-0.616889	0.15506	6.9386e-05	2.34336	0.125818	0.573263	1
cg16005926	chr1	84245435	84245437			-0.332542	0.0693358	1.61775e-06	-0.161958	0.0873173	0.0636219	2.3407	0.126033	0.572777	1
cg14580211	chr5	150781736	150781738	C5orf62	Body	-0.719479	0.117966	1.06726e-09	-1.00584	0.146003	5.61e-12	2.32752	0.127105	0.570357	1
cg16519923	chr16	30474488	30474490	ITGAL;ITGAL	Body;Body	-0.501465	0.138179	0.000284424	-0.860211	0.190321	6.18993e-06	2.32663	0.127177	0.570194	1
cg08064403	chr3	98521413	98521415	CLDND1;CLDND1;CLDND1;CLDND1;CLDND1;CLDND1	Body;Body;Body;Body;Body;Body	-0.856358	0.181258	2.30642e-06	-1.27871	0.210665	1.28025e-09	2.30959	0.128578	0.567022	1
cg13682152	chr19	16885374	16885376			-0.455179	0.100933	6.49084e-06	-0.213893	0.123329	0.0828598	2.29231	0.130016	0.563759	1
cg13518852	chr1	212718663	212718665			0.429034	0.0955369	7.09681e-06	0.198714	0.1184	0.0932828	2.29186	0.130054	0.563673	1
cg26030431	chr5	106377016	106377018			-0.424394	0.0770031	3.56028e-08	-0.228639	0.104232	0.0282671	2.28177	0.130902	0.561744	1
cg18335991	chr15	74432220	74432222	SEMA7A;SEMA7A;SEMA7A	Body;Body;5'UTR	-0.352654	0.146054	0.015755	-0.696827	0.175484	7.16063e-05	2.27245	0.131692	0.559946	1
cg25579419	chr1	32754848	32754850	KIAA1522	Body	0.54447	0.145087	0.000174925	0.91033	0.196278	3.51854e-06	2.2468	0.133891	0.554923	1
cg26703534	chr5	377242	377244	AHRR	Body	-0.459968	0.162934	0.00475717	-0.818373	0.175467	3.10151e-06	2.24038	0.134448	0.553646	1
cg02517189	chr19	42049201	42049203	GRIK5;GRIK5	Body;Body	0.313606	0.0916291	0.000620347	0.551518	0.130276	2.30128e-05	2.23126	0.135244	0.551823	1
cg01940273	chr2	232420223	232420225			-1.09633	0.130601	4.67863e-17	-1.42873	0.180371	2.35514e-15	2.22794	0.135534	0.551156	1
cg12609247	chr7	130926657	130926659			-0.303818	0.0777882	9.39514e-05	-0.112664	0.102022	0.269457	2.21998	0.136235	0.549546	1
cg08868759	chr1	243638421	243638423	AKT3;AKT3;AKT3	Body;Body;Body	0.341799	0.0920442	0.000204472	0.566911	0.121088	2.84371e-06	2.19047	0.138867	0.543477	1
cg14539658	chr14	21026986	21026988	NDRG2;NDRG2;NDRG2;NDRG2	TSS1500;TSS1500;TSS1500;TSS1500	0.319165	0.11674	0.00625714	0.593866	0.144298	3.86277e-05	2.19042	0.138871	0.543467	1
cg22832557	chr19	52492829	52492831	ZNF578	5'UTR	0.214575	0.0605189	0.000391748	0.361021	0.0783068	4.02015e-06	2.18965	0.138941	0.543307	1
cg05770389	chr6	88013077	88013079			-0.390837	0.11374	0.000589891	-0.671464	0.151764	9.67126e-06	2.18942	0.138961	0.543258	1
cg27031987	chr8	76615140	76615142	ZFHX4-AS1	Body	0.355062	0.0965663	0.000236112	0.594343	0.130099	4.91483e-06	2.1811	0.139715	0.541515	1
cg00305281	chr22	41920171	41920173			0.519453	0.170285	0.00228464	0.933248	0.224013	3.09933e-05	2.16253	0.141411	0.537579	1
cg21240131	chr18	46135500	46135502			0.262287	0.0752584	0.000491864	0.44357	0.098144	6.19607e-06	2.14851	0.142708	0.534562	1
cg15619756	chr16	17343075	17343077	XYLT1	Body	-0.577833	0.129431	8.02899e-06	-0.27826	0.158188	0.0785697	2.14824	0.142734	0.534502	1
cg03252361	chr14	21025693	21025695	NDRG2;NDRG2;NDRG2;NDRG2;NDRG2;NDRG2;NDRG2;NDRG2;NDRG2;NDRG2;NDRG2;NDRG2;NDRG2;NDRG2;NDRG2;NDRG2;NDRG2;NDRG2;NDRG2	5'UTR;5'UTR;5'UTR;5'UTR;5'UTR;TSS1500;TSS1500;TSS1500;TSS1500;TSS1500;TSS1500;TSS1500;TSS200;1stExon;1stExon;1stExon;1stExon;1stExon;Body	0.194017	0.0691467	0.00501809	0.363735	0.0930694	9.29818e-05	2.14267	0.143252	0.533293	1
cg25693132	chr3	51706724	51706726	GRM2;GRM2	TSS1500;TSS1500	0.333881	0.0860241	0.000103922	0.547169	0.118228	3.69067e-06	2.12798	0.144632	0.53007	1
cg01641754	chr5	99020278	99020280			-0.464995	0.103189	6.59774e-06	-0.712571	0.134864	1.2666e-07	2.12557	0.144859	0.529538	1
cg16029875	chr1	204351050	204351052	PLEKHA6	5'UTR	0.41598	0.0954197	1.30377e-05	0.185911	0.125737	0.139256	2.12451	0.144959	0.529303	1
cg02341119	chr17	76870396	76870398	MGAT5B	Body	0.525425	0.13034	5.54926e-05	0.846997	0.178442	2.06852e-06	2.11772	0.145603	0.527795	1
cg00065944	chr13	76440930	76440932			0.456057	0.117516	0.000104103	0.73771	0.154338	1.75442e-06	2.10811	0.14652	0.525641	1
cg00916981	chr16	68287599	68287601	SLC7A6;SLC7A6	Body;Body	0.811373	0.172639	2.60384e-06	0.378231	0.244071	0.12122	2.09915	0.147381	0.523617	1
cg19664938	chr5	6493144	6493146	UBE2QL1	3'UTR	-0.332427	0.0874321	0.000143462	-0.545227	0.118529	4.22569e-06	2.08744	0.148515	0.520943	1
cg06674056	chr11	64661466	64661468	NRXN2;NRXN2	Body;Body	-0.408611	0.119309	0.000615246	-0.700073	0.162859	1.7184e-05	2.08427	0.148823	0.520216	1
cg07491249	chr6	108654054	108654056	FOXO3;FOXO3	Body;Body	0.422874	0.141059	0.00271881	0.747687	0.176493	2.27178e-05	2.06677	0.15054	0.516153	1
cg03482593	chr3	15428791	15428793	METTL6;METTL6;METTL6;METTL6;EAF1	TSS1500;TSS1500;TSS1500;TSS1500;Body	-0.274534	0.117546	0.0195149	-0.55263	0.154023	0.000333266	2.06013	0.151197	0.514593	1
cg03326609	chr4	123244226	123244228	SPATA5	Body	0.347058	0.125673	0.00575193	0.633056	0.155332	4.59129e-05	2.04889	0.152317	0.511931	1
cg15394081	chr11	33871783	33871785	LMO2	5'UTR	-0.315711	0.0878169	0.000324253	-0.521238	0.113624	4.48816e-06	2.04833	0.152373	0.511797	1
cg03977382	chr11	99694179	99694181	CNTN5;CNTN5;CNTN5;CNTN5	Body;Body;Body;Body	-0.355713	0.0483719	1.92773e-13	-0.243495	0.0617993	8.14495e-05	2.04464	0.152743	0.510916	1
cg19832381	chr6	27808745	27808747	HIST1H2BL;HIST1H3H	TSS1500;TSS1500	-0.399256	0.107531	0.000204873	-0.149892	0.137537	0.275788	2.04014	0.153196	0.509837	1
cg12121643	chr3	186194006	186194008	DGKG;DGKG;DGKG	Body;Body;Body	0.167469	0.0517231	0.00120454	0.288478	0.0673743	1.85455e-05	2.02965	0.154256	0.507305	1
cg07178945	chr12	4379633	4379635	FGF23;FGF23	5'UTR;1stExon	0.556654	0.101543	4.20596e-08	0.799041	0.136883	5.30178e-09	2.02258	0.154975	0.505583	1
cg17754500	chr3	99506121	99506123			-0.344505	0.0994391	0.000531255	-0.114934	0.127467	0.36723	2.01649	0.155598	0.50409	1
cg27467282	chr13	51542047	51542049			0.191411	0.0893197	0.0321139	0.404297	0.121073	0.000839931	2.00208	0.157084	0.500519	1
cg24256225	chr3	97981973	97981975			-0.19168	0.0816416	0.0188832	-0.375426	0.101065	0.000203435	2.00022	0.157277	0.500054	1
cg26408927	chr3	53725695	53725697	CACNA1D;CACNA1D;CACNA1D	Body;Body;Body	-0.152518	0.0605344	0.0117511	-0.29275	0.0787174	0.000200017	1.99423	0.157899	0.498553	1
cg12157673	chr19	52493363	52493365	ZNF578	5'UTR	0.334403	0.0690005	1.25737e-06	0.493144	0.0893419	3.395e-08	1.97746	0.159658	0.4943	1
cg11713549	chr3	50450227	50450229	CACNA2D2;CACNA2D2;CACNA2D2;CACNA2D2	Body;Body;Body;Body	0.623816	0.148553	2.67752e-05	0.281554	0.192901	0.144407	1.97614	0.159797	0.493964	1
cg18871648	chr14	73760727	73760729	ELMSAN1;ELMSAN1	TSS1500;5'UTR	-0.514501	0.120387	1.9225e-05	-0.239566	0.154276	0.120461	1.97392	0.160033	0.493393	1
cg24833706	chr15	42401806	42401808	CAPN3;CAPN3;CAPN3;CAPN3;CAPN3;CAPN3;CAPN3	TSS1500;ExonBnd;ExonBnd;ExonBnd;Body;Body;Body	0.327443	0.105968	0.00200151	0.573396	0.139512	3.95634e-05	1.97091	0.160351	0.492621	1
cg26850624	chr5	429443	429445	AHRR	Body	0.271697	0.0842126	0.00125392	0.480789	0.122878	9.12604e-05	1.97015	0.160431	0.492426	1
cg19949550	chr14	93957357	93957359	ASB2;ASB2	5'UTR;1stExon	-0.275286	0.114364	0.0160794	-0.533885	0.144945	0.000230172	1.9618	0.161321	0.490264	1
cg02101876	chr13	40190972	40190974			0.488798	0.122295	6.418e-05	0.21019	0.157208	0.181216	1.9567	0.161867	0.488935	1
cg08247564	chr12	51441732	51441734	SLC4A8;SLC4A8;SLC4A8;SLC4A8;SLC4A8	5'UTR;5'UTR;Body;Body;5'UTR	0.189718	0.0582289	0.00112148	0.323533	0.0764361	2.3087e-05	1.9394	0.163734	0.484377	1
cg00973876	chr17	79925408	79925410			-0.312771	0.11679	0.00740496	-0.576521	0.149759	0.000118286	1.9287	0.1649	0.481517	1
cg21385305	chr2	23490082	23490084	KLHL29	5'UTR	-0.317966	0.0743309	1.8883e-05	-0.141227	0.10357	0.172696	1.92202	0.165635	0.479713	1
cg16545019	chr9	14277484	14277486	NFIB;NFIB;NFIB	Body;Body;Body	0.363978	0.0848012	1.7697e-05	0.555262	0.109155	3.63931e-07	1.91508	0.1664	0.477829	1
cg03272928	chr4	3355458	3355460	RGS12;RGS12	Body;Body	-0.347761	0.0853805	4.63958e-05	-0.152621	0.11255	0.175091	1.90804	0.167181	0.475903	1
cg23079012	chr2	8203579	8203581			-0.358042	0.0385733	1.6614e-20	-0.283107	0.0381523	1.1672e-13	1.90766	0.167223	0.475798	1
cg12423733	chr6	29486845	29486847	MAS1L	1stExon	0.362496	0.0744257	1.1127e-06	0.198471	0.0925434	0.0319825	1.90763	0.167226	0.47579	1
cg02998240	chr1	16182172	16182174			-0.166594	0.0659865	0.011581	-0.319195	0.0890806	0.000339389	1.89488	0.168653	0.472262	1
cg16731493	chr6	4906364	4906366	CDYL;CDYL;CDYL;CDYL	Body;Body;Body;Body	0.467068	0.150139	0.00186511	0.798324	0.189975	2.64253e-05	1.87151	0.171302	0.465673	1
cg09842685	chr12	4383602	4383604			-0.933123	0.1596	5.01589e-09	-1.28108	0.198195	1.02159e-10	1.86973	0.171506	0.465163	1
cg12378834	chr5	135310796	135310798	C5orf66	5'UTR	-0.293608	0.0686073	1.87273e-05	-0.450849	0.093208	1.31798e-06	1.84586	0.174266	0.458247	1
cg07663850	chr7	5477787	5477789	FBXL18	3'UTR	-0.531152	0.153012	0.00051792	-0.882444	0.208826	2.3816e-05	1.84131	0.174798	0.456908	1
cg05330314	chr2	143435274	143435276	ARHGAP15	Body	-0.151971	0.0643001	0.0181054	-0.295232	0.0840046	0.000440626	1.83392	0.175666	0.454719	1
cg11414254	chr5	177022010	177022012	ZNF346;ZNF346;ZNF346;ZNF346;ZNF346;ZNF346;ZNF346;ZNF346;ZNF346;ZNF346;ZNF346	TSS1500;TSS1500;TSS1500;TSS1500;TSS1500;TSS1500;TSS1500;TSS1500;TSS1500;TSS1500;TSS1500	-0.37506	0.115252	0.0011369	-0.627343	0.147516	2.11194e-05	1.8162	0.177766	0.449401	1
cg00247870	chr2	9699635	9699637			0.607007	0.179014	0.000696819	1.00249	0.233809	1.80575e-05	1.80376	0.179259	0.445602	1
cg14595618	chr10	69375689	69375691	HK1;HK1;HK1;HK1;HK1	Body;Body;Body;Body;Body	0.32221	0.131118	0.0139945	0.587903	0.148352	7.40507e-05	1.80082	0.179613	0.444698	1
cg08216829	chr7	142312710	142312712			0.432553	0.092465	2.89658e-06	0.231332	0.118143	0.050221	1.79895	0.179839	0.44412	1
cg22792560	chr4	151524864	151524866	FAM160A1	5'UTR	0.331432	0.104262	0.00147873	0.568616	0.143355	7.29377e-05	1.7904	0.180878	0.441465	1
cg11093142	chr13	48500879	48500881	RCBTB2	Body	-0.327894	0.1365	0.0162988	-0.616222	0.167256	0.00022932	1.78372	0.181693	0.439375	1
cg17200283	chr8	114846765	114846767			0.357156	0.122095	0.00344213	0.633197	0.167101	0.00015107	1.77909	0.182261	0.437915	1
cg14036830	chr19	41999054	41999056	GRIK5	Body	0.126738	0.0317428	6.5343e-05	0.195775	0.0410699	1.87118e-06	1.76893	0.183515	0.434686	1
cg08254954	chr15	91113198	91113200	SV2B;SV2B	5'UTR;5'UTR	0.375692	0.102681	0.00025338	0.612299	0.145882	2.70229e-05	1.75908	0.18474	0.43152	1
cg07339236	chr20	51695950	51695952	ATP9A	Body	-0.615184	0.116873	1.41188e-07	-0.367659	0.145901	0.0117383	1.75322	0.185472	0.429621	1
cg11134544	chr3	32238082	32238084	CMTM8	TSS1500	0.379081	0.113372	0.000826751	0.628353	0.150434	2.95467e-05	1.75114	0.185734	0.428943	1
cg03078557	chr1	162285248	162285250	NOS1AP;NOS1AP	Body;Body	-0.203821	0.0517172	8.11178e-05	-0.317515	0.0686594	3.75507e-06	1.74945	0.185946	0.42839	1
cg08203231	chr5	53089725	53089727	ITGA2;ITGA2;ITGA2;ITGA2;ITGA2;ITGA2	Body;Body;Body;Body;Body;Body	0.31818	0.100652	0.00157135	0.535519	0.130705	4.18271e-05	1.73568	0.187687	0.423858	1
cg03774935	chr3	3178041	3178043	CRBN;CRBN	Body;Body	-0.26909	0.0969566	0.00551391	-0.474547	0.122151	0.000102366	1.7356	0.187697	0.423832	1
cg03969996	chr19	46495797	46495799	PNMAL2;PNMAL2	1stExon;5'UTR	0.391677	0.0794533	8.23801e-07	0.570162	0.109861	2.10477e-07	1.73302	0.188025	0.422974	1
cg00664406	chr3	51706858	51706860	GRM2;GRM2	TSS1500;TSS1500	0.375316	0.0807012	3.30839e-06	0.556488	0.111653	6.22506e-07	1.72946	0.18848	0.421783	1
cg25949550	chr7	146117213	146117215	CNTNAP2	Body	-1.02787	0.150713	9.10162e-12	-1.3563	0.200377	1.29896e-11	1.71586	0.190227	0.417202	1
cg03227037	chr20	63580874	63580876			0.650441	0.133435	1.09043e-06	0.366695	0.170752	0.0317516	1.71443	0.190412	0.416716	1
cg01901332	chr11	75320009	75320011	ARRB1;ARRB1	Body;Body	-0.419867	0.100141	2.75611e-05	-0.63304	0.128961	9.16473e-07	1.70458	0.19169	0.413346	1
cg14530338	chr2	218953632	218953634			0.398118	0.104806	0.0001455	0.62422	0.138044	6.12885e-06	1.70177	0.192056	0.412377	1
cg20801278	chr2	169397815	169397817			0.502649	0.114741	1.18278e-05	0.259077	0.147297	0.0785991	1.70177	0.192057	0.412375	1
cg06421013	chr20	19213498	19213500	SLC24A3	Body	-0.26397	0.0926377	0.00437897	-0.463409	0.122647	0.000157849	1.6837	0.194434	0.406068	1
cg01731783	chr14	73745084	73745086	C14orf43;C14orf43	5'UTR;5'UTR	-0.563172	0.249415	0.0239476	-1.08342	0.314764	0.000577414	1.67815	0.195171	0.404104	1
cg15246238	chr7	5595502	5595504	FSCN1	Body	-0.2032	0.0956931	0.0337161	-0.389304	0.107668	0.000299453	1.66918	0.196369	0.400902	1
cg11519583	chr19	43789289	43789291			0.373855	0.0950037	8.31416e-05	0.578784	0.127491	5.63025e-06	1.66127	0.197432	0.39805	1
cg13904006	chr2	234950670	234950672	SH3BP4	TSS1500	-0.181375	0.0730632	0.0130487	-0.341734	0.100715	0.000691112	1.661	0.197468	0.397953	1
cg22385325	chr11	66326605	66326607			-0.54416	0.122418	8.78505e-06	-0.283949	0.161047	0.077876	1.65461	0.198333	0.395626	1
cg15212295	chr17	66714568	66714570	PRKCA	Body	-0.525008	0.112446	3.02724e-06	-0.288628	0.145455	0.0472202	1.65306	0.198543	0.395062	1
cg03371014	chr1	207626131	207626133	CR1;CR1	Body;Body	0.269662	0.101193	0.00770308	0.477761	0.126329	0.000155656	1.65292	0.198562	0.395009	1
cg14391923	chr8	139570840	139570842			-0.207526	0.0562592	0.000225362	-0.0881475	0.0739286	0.233131	1.65125	0.198789	0.394399	1
cg14548018	chr2	184340093	184340095			-0.367289	0.0813896	6.39998e-06	-0.187521	0.113899	0.0996852	1.64904	0.199089	0.393587	1
cg16585333	chr1	223129518	223129520	TLR5	5'UTR	0.242639	0.074678	0.00115754	0.401941	0.0992436	5.12074e-05	1.64508	0.19963	0.392126	1
cg13937905	chr12	53218766	53218768	RARG;RARG	Body;Body	-0.311617	0.0596051	1.71328e-07	-0.438246	0.0787103	2.57921e-08	1.64492	0.199651	0.392069	1
cg17739573	chr4	74039636	74039638	CXCL3	TSS1500	-0.285802	0.0722066	7.55425e-05	-0.438668	0.0949877	3.87159e-06	1.64142	0.200131	0.390771	1
cg22587479	chr2	218873503	218873505	WNT6	Body	0.211191	0.0453472	3.20516e-06	0.11654	0.0586879	0.0470596	1.62869	0.201884	0.38601	1
cg14731091	chr4	38114515	38114517	TBC1D1;TBC1D1;TBC1D1;TBC1D1	5'UTR;5'UTR;Body;Body	0.715511	0.137028	1.77356e-07	0.424742	0.182056	0.0196466	1.62836	0.201931	0.385883	1
cg26987759	chr5	322430	322432	AHRR;AHRR	Body;Body	0.203905	0.0686856	0.00299095	0.352588	0.0942394	0.000182994	1.62564	0.202308	0.384856	1
cg11820113	chr12	11187739	11187741	TAS2R42	TSS1500	-0.367884	0.137638	0.00752131	-0.649787	0.174231	0.000191895	1.61193	0.204221	0.379625	1
cg24597159	chr19	7658459	7658461			0.441068	0.134876	0.00107478	0.720911	0.174534	3.61993e-05	1.60958	0.20455	0.378721	1
cg06521527	chr6	11217228	11217230	NEDD9;NEDD9;NEDD9;NEDD9;NEDD9	Body;Body;Body;Body;Body	-0.29907	0.0904355	0.000943001	-0.487756	0.118323	3.75202e-05	1.60524	0.205163	0.377039	1
cg12144393	chr11	117610267	117610269	DSCAML1	Body	-0.44363	0.0971827	4.99707e-06	-0.240353	0.127692	0.0597979	1.60474	0.205233	0.376846	1
cg19563365	chr11	86797356	86797358			-0.450004	0.0879632	3.1238e-07	-0.63008	0.111673	1.67889e-08	1.60465	0.205245	0.376812	1
cg15235999	chr19	52493098	52493100	ZNF578	5'UTR	0.316836	0.0702038	6.3891e-06	0.461149	0.0897251	2.75363e-07	1.60458	0.205255	0.376786	1
cg02415661	chr19	16197371	16197373	AP1M1;AP1M1	TSS1500;TSS1500	-0.530052	0.136462	0.000102649	-0.242203	0.181788	0.18275	1.60362	0.205392	0.376409	1
cg15026637	chr12	42901956	42901958			0.30988	0.0859833	0.000313408	0.482386	0.105709	5.03518e-06	1.6027	0.205522	0.376051	1
cg06635952	chr2	69798736	69798738	ANXA4	Body	0.694373	0.132959	1.76556e-07	0.962979	0.165455	5.87837e-09	1.60142	0.205703	0.375553	1
cg27070951	chr15	91989636	91989638	SLCO3A1;SLCO3A1	Body;Body	-0.408651	0.115109	0.000385039	-0.173298	0.14611	0.235592	1.60099	0.205763	0.375387	1
cg24324354	chr12	57610464	57610466	GEFT;GEFT	Body;TSS1500	0.346493	0.0968061	0.000344591	0.556712	0.13552	3.9916e-05	1.59325	0.206863	0.37235	1
cg11445169	chr15	31266251	31266253			-0.344475	0.130863	0.00848019	-0.607741	0.162453	0.000183261	1.59273	0.206937	0.372147	1
cg16928454	chr4	54656956	54656958	KIT;KIT	TSS1500;TSS1500	0.412788	0.109231	0.000157441	0.637571	0.140993	6.12596e-06	1.58838	0.207558	0.370428	1
cg23161492	chr15	89813969	89813971	ANPEP	5'UTR	-0.416444	0.0903299	4.02179e-06	-0.600503	0.11483	1.69977e-07	1.58711	0.207739	0.369925	1
cg04027328	chr1	11312080	11312082			-1.12848	0.265694	2.16383e-05	-0.571645	0.353467	0.105824	1.58573	0.207937	0.369378	1
cg00656630	chr2	120254446	120254448	RALB	5'UTR	-0.491346	0.111715	1.09152e-05	-0.26094	0.145183	0.0722842	1.58192	0.208484	0.367858	1
cg14711465	chr8	119698352	119698354			-0.291304	0.114081	0.0106651	-0.529511	0.151707	0.000482398	1.57488	0.209499	0.365033	1
cg01127300	chr22	38218788	38218790			-0.425551	0.0872676	1.08042e-06	-0.243273	0.116469	0.0367325	1.56867	0.210401	0.362517	1
cg05086879	chr22	39465484	39465486	MGAT3	5'UTR	-0.330028	0.0964597	0.000622975	-0.506432	0.102641	8.05461e-07	1.56851	0.210424	0.362452	1
cg24980413	chr5	346871	346873	AHRR	Body	0.306857	0.0751918	4.48436e-05	0.46183	0.0983589	2.6614e-06	1.56682	0.210669	0.361765	1
cg07598481	chr13	72194680	72194682			-0.249644	0.0509986	9.8246e-07	-0.142274	0.0689845	0.0391688	1.56641	0.210729	0.361598	1
cg27230739	chr5	138944832	138944834			0.520837	0.112728	3.83158e-06	0.296642	0.139531	0.0335031	1.56212	0.211355	0.359845	1
cg07274898	chr22	30574544	30574546			0.207124	0.0464357	8.17866e-06	0.304003	0.0621436	9.98443e-07	1.55954	0.211733	0.358784	1
cg14257621	chr1	108687189	108687191			-0.470475	0.109684	1.79185e-05	-0.25744	0.130932	0.0492747	1.55564	0.212304	0.357179	1
cg05307394	chr2	62383956	62383958			-0.497389	0.108268	4.3472e-06	-0.279398	0.138003	0.0429103	1.54452	0.213947	0.352549	1
cg06264984	chr2	38073741	38073743	CYP1B1	Body	0.420588	0.103237	4.62121e-05	0.641277	0.144542	9.13853e-06	1.54369	0.21407	0.352201	1
cg01284182	chr15	39530952	39530954			-0.497292	0.0965876	2.62414e-07	-0.293308	0.133034	0.0274711	1.53956	0.214684	0.350462	1
cg14793287	chr12	48184789	48184791	C12orf68;C12orf68	3'UTR;1stExon	0.501794	0.132398	0.000150623	0.785087	0.187404	2.79855e-05	1.52432	0.216967	0.34397	1
cg00377497	chr8	27309592	27309594	TRIM35	Body	-0.485205	0.117567	3.6745e-05	-0.250294	0.149762	0.0946666	1.52227	0.217276	0.343087	1
cg00010201	chr3	98568261	98568263			-0.463378	0.129015	0.000328574	-0.69639	0.138192	4.67206e-07	1.51909	0.217757	0.341712	1
cg00661399	chr6	32081399	32081401	TNXB	Body	-0.460801	0.0960485	1.60593e-06	-0.25984	0.131823	0.0487089	1.51808	0.21791	0.341274	1
cg22870429	chr3	114309011	114309013	TIGIT	3'UTR	-0.701686	0.148119	2.16559e-06	-0.399467	0.195565	0.0410891	1.5176	0.217983	0.341066	1
cg21899500	chr3	51706833	51706835	GRM2;GRM2	TSS1500;TSS1500	0.309184	0.0726538	2.08503e-05	0.460691	0.0994221	3.59206e-06	1.5138	0.21856	0.339412	1
cg17024919	chr3	21750755	21750757	ZNF385D	Body	-0.115944	0.0598677	0.0527851	-0.237788	0.0789416	0.00259358	1.51244	0.218767	0.338816	1
cg13628881	chr17	48102650	48102652	CBX1;CBX1	TSS1500;TSS1500	0.529688	0.120624	1.12708e-05	0.291185	0.15237	0.0559987	1.50619	0.219722	0.336071	1
cg22573230	chr17	7745952	7745954	DNAH2	Body	-0.539137	0.119696	6.6614e-06	-0.295011	0.159026	0.0635798	1.50437	0.220001	0.335268	1
cg05930965	chr2	12798141	12798143			0.364115	0.116393	0.00175802	0.589539	0.142822	3.66265e-05	1.497	0.221134	0.331995	1
cg03322922	chr20	63977895	63977897	SAMD10	Body	-0.545472	0.137921	7.65497e-05	-0.270858	0.177298	0.126588	1.49459	0.221505	0.330921	1
cg02476630	chr6	15444238	15444240	JARID2;JARID2	Body;5'UTR	-0.398633	0.125713	0.00151927	-0.652457	0.165514	8.0806e-05	1.49139	0.222001	0.329485	1
cg11827514	chr8	142044360	142044362			-0.151179	0.043801	0.000557498	-0.238569	0.0566247	2.51817e-05	1.4902	0.222185	0.32895	1
cg02008229	chr15	89802857	89802859	ANPEP	Body	0.179182	0.0619599	0.00382911	0.316307	0.0937062	0.000736758	1.48997	0.222221	0.328847	1
cg07429188	chr16	57639376	57639378	ADGRG1;ADGRG1;ADGRG1;ADGRG1;ADGRG1;ADGRG1;ADGRG1;ADGRG1;ADGRG1;ADGRG1;ADGRG1;ADGRG1;ADGRG1	1stExon;1stExon;5'UTR;5'UTR;5'UTR;5'UTR;5'UTR;5'UTR;5'UTR;5'UTR;5'UTR;5'UTR;5'UTR	0.34918	0.0963462	0.000289834	0.543911	0.127243	1.91492e-05	1.48863	0.22243	0.32824	1
cg09662411	chr1	92480574	92480576	GFI1;GFI1;GFI1	Body;Body;Body	-0.208506	0.0663837	0.00168417	-0.324801	0.0688135	2.35824e-06	1.47937	0.223873	0.324037	1
cg00298065	chr19	58204209	58204211	ZNF274;ZNF274;ZNF274	Body;Body;5'UTR	0.209354	0.0729115	0.0040873	0.354715	0.0950513	0.000190095	1.47238	0.224971	0.320826	1
cg04453050	chr3	51706879	51706881	GRM2;GRM2	TSS200;TSS200	0.395212	0.0855646	3.8583e-06	0.573129	0.1192	1.52363e-06	1.47024	0.225308	0.319839	1
cg00609473	chr14	22882632	22882634	REM2	TSS1500	1.25582	0.245632	3.17728e-07	0.773188	0.313684	0.0137066	1.46747	0.225745	0.318555	1
cg06344992	chr15	89802767	89802769	ANPEP	Body	0.131524	0.0517443	0.0110279	0.243104	0.0763317	0.00144833	1.46403	0.22629	0.316954	1
cg27635485	chr4	176709638	176709640	VEGFC	Body	0.190955	0.0647995	0.00321024	0.324603	0.089466	0.000285373	1.46371	0.226341	0.316804	1
cg11902728	chr19	35295676	35295678	MAG;MAG	Body;Body	0.423337	0.157902	0.00734006	0.729088	0.198105	0.000232942	1.45662	0.227469	0.31348	1
cg18709349	chr19	46496016	46496018	PNMAL2	TSS200	0.237564	0.0529495	7.23651e-06	0.345747	0.072327	1.75007e-06	1.45661	0.227471	0.313473	1
cg26931213	chr8	23668552	23668554			0.565249	0.126731	8.18733e-06	0.31591	0.163509	0.0533517	1.4527	0.228095	0.311626	1
cg23039655	chr21	43179114	43179116			-0.422862	0.115896	0.000263645	-0.193129	0.151377	0.20202	1.45204	0.228201	0.311312	1
cg15908709	chr17	48598852	48598854	LOC404266;LOC404266;LOC404266;LOC404266;HOXB6;LOC404266	Body;Body;Body;Body;5'UTR;Body	-0.39814	0.0830964	1.65705e-06	-0.232491	0.109894	0.0343791	1.44559	0.229237	0.308241	1
cg25924423	chr9	7298151	7298153			0.299504	0.0931708	0.0013064	0.474931	0.112468	2.41286e-05	1.44279	0.229688	0.3069	1
cg08434071	chr1	15159370	15159372	TMEM51;TMEM51;TMEM51;TMEM51	5'UTR;5'UTR;5'UTR;5'UTR	-0.161675	0.0601866	0.00722648	-0.282305	0.0811609	0.000504525	1.42531	0.232531	0.2984	1
cg26992381	chr3	71429000	71429002	FOXP1;FOXP1;FOXP1;FOXP1;FOXP1	5'UTR;5'UTR;5'UTR;5'UTR;5'UTR	-0.40477	0.114307	0.000398489	-0.63799	0.158896	5.94112e-05	1.41962	0.233466	0.295587	1
cg12934382	chr3	51707118	51707120	GRM2;GRM2;GRM2;GRM2	1stExon;5'UTR;1stExon;5'UTR	0.341183	0.0643678	1.15471e-07	0.470011	0.0868997	6.3499e-08	1.41915	0.233543	0.295353	1
cg04180924	chr3	98553219	98553221			-1.37257	0.153282	3.41144e-19	-1.11596	0.151997	2.10413e-13	1.41304	0.234552	0.292308	1
cg24478949	chr22	33568322	33568324	LARGE;LARGE	Body;Body	0.589025	0.0954189	6.69888e-10	0.407485	0.119353	0.000639914	1.41143	0.23482	0.291497	1
cg20682981	chr17	2059332	2059334	HIC1;HIC1	3'UTR;3'UTR	0.570782	0.157357	0.000286387	0.883355	0.21102	2.8376e-05	1.41004	0.235051	0.290798	1
cg01435315	chr10	70588663	70588665			-0.374504	0.0884063	2.27366e-05	-0.546443	0.114676	1.88764e-06	1.41002	0.235052	0.290792	1
cg21181774	chr1	113979433	113979435	OLFML3;OLFML3;OLFML3;OLFML3;OLFML3;OLFML3	5'UTR;1stExon;1stExon;1stExon;5'UTR;5'UTR	0.443691	0.123906	0.000342463	0.700884	0.178104	8.31109e-05	1.4052	0.235855	0.288358	1
cg24617344	chr16	30472391	30472393	ITGAL;ITGAL	TSS1500;TSS1500	-0.375324	0.145141	0.0097116	-0.659764	0.192093	0.000593408	1.39576	0.237434	0.283546	1
cg02738868	chr14	73754460	73754462	ELMSAN1;ELMSAN1	5'UTR;5'UTR	-1.21894	0.300279	4.92093e-05	-1.75921	0.345872	3.65118e-07	1.39132	0.238182	0.281259	1
cg17355668	chr19	16262028	16262030			-0.187035	0.0911774	0.0402353	-0.36337	0.119355	0.00233102	1.37836	0.24038	0.274502	1
cg15387619	chr3	132597311	132597313	ACKR4;ACAD11;ACKR4;NPHP3-ACAD11	1stExon;Body;5'UTR;Body	0.206631	0.0764145	0.0068492	0.355462	0.101233	0.000445891	1.3769	0.240631	0.273728	1
cg08493167	chr14	105863349	105863351			-0.290288	0.115801	0.0121837	-0.536593	0.175612	0.00224639	1.371	0.241641	0.270604	1
cg25845814	chr14	73757909	73757911	MIR4505;ELMSAN1;ELMSAN1	TSS1500;5'UTR;5'UTR	-0.757315	0.121439	4.48433e-10	-0.975968	0.142178	6.67666e-12	1.36746	0.242249	0.268718	1
cg19288676	chr2	167509852	167509854			-0.343286	0.117642	0.00352202	-0.572182	0.156949	0.000266703	1.36183	0.24322	0.265696	1
cg20066188	chr22	37282749	37282751	CYTH4	Body	-0.128782	0.100494	0.200023	-0.307902	0.116745	0.00835456	1.35213	0.244906	0.260426	1
cg07784975	chr12	23360735	23360737			-0.16693	0.0528724	0.00159278	-0.270316	0.0731051	0.000217616	1.31313	0.251829	0.238459	1
cg11412468	chr2	84206280	84206282			0.463597	0.142486	0.00113941	0.733166	0.187332	9.08843e-05	1.31179	0.252071	0.237681	1
cg16617301	chr19	46495851	46495853	PNMAL2;PNMAL2	1stExon;5'UTR	0.490462	0.105854	3.59738e-06	0.69746	0.146812	2.02719e-06	1.30798	0.252761	0.235461	1
cg06512918	chr1	228162497	228162499			0.952955	0.294399	0.00120815	1.52328	0.403823	0.000161852	1.30241	0.253774	0.232191	1
cg22872396	chr2	166366162	166366164	SCN9A	5'UTR	-0.214801	0.0584744	0.000239324	-0.323905	0.0764184	2.24937e-05	1.28563	0.256854	0.222174	1
cg15159987	chr19	16893078	16893080	CPAMD8	3'UTR	-0.41459	0.18755	0.027067	-0.740889	0.218403	0.000693095	1.28472	0.257024	0.221618	1
cg09469355	chr1	2230446	2230448	SKI	Body	-0.711986	0.168282	2.32749e-05	-0.400635	0.21766	0.0656737	1.28066	0.257777	0.219152	1
cg10465514	chr3	14990440	14990442	NR2C2;NR2C2	5'UTR;5'UTR	-0.364319	0.0834562	1.26891e-05	-0.205554	0.113121	0.0691992	1.27556	0.258727	0.216028	1
cg19713429	chr1	19484195	19484197	CAPZB	Body	-0.188372	0.0976479	0.0537188	-0.35952	0.115884	0.00191946	1.27554	0.25873	0.216017	1
cg01458821	chr5	122092138	122092140			0.275108	0.0761125	0.000300932	0.414075	0.0968239	1.89783e-05	1.2732	0.259168	0.214576	1
cg14027333	chr6	32148539	32148541	PRRT1	3'UTR	0.304877	0.0757906	5.75529e-05	0.44467	0.0981027	5.82343e-06	1.27158	0.259471	0.213575	1
cg17309085	chr11	99694162	99694164	CNTN5;CNTN5;CNTN5;CNTN5	Body;Body;Body;Body	-0.334013	0.0442978	4.69329e-14	-0.252611	0.0574207	1.08606e-05	1.2599	0.26167	0.206288	1
cg02806824	chr16	48537767	48537769	MIR5095	Body	0.416403	0.170971	0.0148704	0.727226	0.21827	0.000862929	1.25676	0.262265	0.204304	1
cg23594345	chr14	105863396	105863398			-0.146041	0.0621839	0.0188473	-0.271533	0.0936151	0.0037253	1.24684	0.264158	0.19797	1
cg14174367	chr1	202159379	202159381	PTPN7;PTPN7;PTPN7;PTPN7;PTPN7	1stExon;Body;Body;Body;Body	-0.324296	0.0666015	1.12055e-06	-0.203436	0.0856384	0.0175239	1.24107	0.265265	0.194242	1
cg11307857	chr11	128729135	128729137	FLI1;FLI1;FLI1;FLI1	5'UTR;5'UTR;5'UTR;Body	0.715019	0.211915	0.000740629	1.09919	0.274004	6.03158e-05	1.23002	0.267404	0.187002	1
cg03936075	chr6	11370245	11370247	NEDD9;NEDD9	5'UTR;Body	-0.414148	0.125765	0.000991098	-0.633604	0.152855	3.39619e-05	1.22919	0.267566	0.186453	1
cg05712639	chr14	52352667	52352669			-0.18611	0.0488994	0.000141241	-0.276697	0.0659198	2.69896e-05	1.21813	0.269729	0.179066	1
cg15415882	chr3	195204610	195204612	XXYLT1;XXYLT1	Body;Body	-0.4487	0.147219	0.00230493	-0.705943	0.181107	9.70161e-05	1.2148	0.270384	0.176817	1
cg03864568	chr9	76400794	76400796			-0.340665	0.114137	0.0028385	-0.54723	0.148737	0.000233978	1.21391	0.270558	0.176218	1
cg21550372	chr14	100442570	100442572	WDR25;WDR25	Body;Body	-0.275614	0.0977136	0.00479293	-0.449879	0.124877	0.00031509	1.20786	0.271757	0.172086	1
cg12804716	chr14	58138230	58138232	C14orf37	Body	0.493691	0.157621	0.00173534	0.764629	0.190357	5.89907e-05	1.20181	0.272959	0.167925	1
cg25955180	chr6	32148760	32148762	PRRT1	3'UTR	0.476294	0.0918537	2.156e-07	0.639858	0.117686	5.41874e-08	1.20038	0.273245	0.166934	1
cg02514318	chr2	196336458	196336460	HECW2	Body	-0.408428	0.099754	4.2336e-05	-0.221191	0.139118	0.111846	1.19631	0.274061	0.164096	1
cg20059928	chr15	40069283	40069285			-0.454989	0.0946759	1.54172e-06	-0.631656	0.131305	1.50485e-06	1.19107	0.275114	0.160419	1
cg09958060	chr12	113086524	113086526	DTX1	Body	0.375033	0.107409	0.000480087	0.570588	0.143501	7.00288e-05	1.19025	0.27528	0.159837	1
cg21566642	chr2	232419950	232419952			-0.978415	0.0891335	4.93283e-28	-1.1451	0.124178	2.93209e-20	1.18913	0.275506	0.159048	1
cg07626482	chr19	46786245	46786247	SLC1A5;SLC1A5;SLC1A5	TSS1500;Body;5'UTR	-0.692475	0.164664	2.6065e-05	-0.407312	0.20385	0.0457065	1.1842	0.276502	0.15555	1
cg08230697	chr12	103681025	103681027	STAB2	Body	-0.377501	0.0894706	2.45083e-05	-0.215786	0.11892	0.0695923	1.18084	0.277186	0.153143	1
cg15321457	chr6	10523024	10523026	GCNT2	5'UTR	-0.1885	0.060806	0.00193503	-0.297946	0.0804374	0.000212161	1.17811	0.277741	0.151183	1
cg04716530	chr16	30474362	30474364	ITGAL;ITGAL	Body;Body	-0.355589	0.108275	0.001023	-0.548859	0.141552	0.000105562	1.17609	0.278153	0.149727	1
cg27589809	chr3	50612978	50612980	CISH;CISH	TSS1500;TSS1500	-0.429365	0.104155	3.75021e-05	-0.617074	0.138587	8.48349e-06	1.17235	0.278918	0.147014	1
cg08714510	chr2	106139024	106139026	UXS1;UXS1;UXS1;UXS1	TSS200;Body;Body;Body	-0.193211	0.0905761	0.0329133	-0.352431	0.116192	0.00242002	1.16799	0.279815	0.143825	1
cg15845821	chr19	16719801	16719803	NWD1	TSS200	-0.528252	0.112739	2.791e-06	-0.323553	0.152251	0.0335751	1.16749	0.279917	0.143462	1
cg07865479	chr1	54372650	54372652	SSBP3;SSBP3;SSBP3	Body;Body;Body	0.948667	0.244427	0.000103947	1.39752	0.336962	3.36263e-05	1.16262	0.280923	0.139872	1
cg13483797	chr9	129669301	129669303	PRRX2	Body	-0.347622	0.110345	0.00163095	-0.544223	0.145629	0.000186196	1.15779	0.281923	0.136289	1
cg06888756	chr2	106139030	106139032	UXS1;UXS1;UXS1;UXS1	TSS200;Body;Body;Body	-0.23602	0.0914084	0.00982194	-0.392341	0.112996	0.000516271	1.15683	0.282124	0.135568	1
cg09747182	chr16	17449505	17449507	XYLT1	Body	-0.32704	0.115218	0.00453335	-0.527455	0.146489	0.00031744	1.15638	0.282217	0.135233	1
cg02582922	chr21	38803345	38803347			-0.318444	0.0748221	2.08105e-05	-0.193296	0.0891665	0.0301729	1.15594	0.282308	0.134906	1
cg16176702	chr15	66014943	66014945	MEGF11	Body	0.481104	0.168971	0.00440987	0.77722	0.219523	0.000399365	1.1426	0.285103	0.124806	1
cg20056213	chr5	168683685	168683687	SLIT3;SLIT3	Body;Body	0.606663	0.162047	0.000181291	0.324964	0.207963	0.118146	1.14166	0.285302	0.124081	1
cg06062640	chr20	53656412	53656414			-0.408749	0.130959	0.00180113	-0.179851	0.169933	0.289888	1.13833	0.286005	0.12152	1
cg07687574	chr17	8941263	8941265	PIK3R5;PIK3R5;PIK3R5;PIK3R5;PIK3R5	5'UTR;5'UTR;5'UTR;5'UTR;5'UTR	-0.550699	0.16308	0.00073318	-0.831638	0.207865	6.31125e-05	1.13071	0.287623	0.115602	1
cg15088912	chr13	48413328	48413330	LPAR6;LPAR6;LPAR6;LPAR6;RB1	1stExon;5'UTR;5'UTR;5'UTR;Body	-0.537944	0.0816881	4.53824e-11	-0.394884	0.107106	0.000227032	1.12796	0.288211	0.113442	1
cg00011225	chr2	218873591	218873593	WNT6	Body	0.205889	0.0400095	2.66099e-07	0.136171	0.0521558	0.00903181	1.12489	0.288868	0.111023	1
cg00860225	chr17	28986138	28986140	SEZ6;SEZ6	Body;Body	0.484109	0.112097	1.56988e-05	0.689109	0.157606	1.22918e-05	1.1235	0.289167	0.109921	1
cg05845217	chr5	4223088	4223090			-0.217346	0.0725179	0.0027253	-0.34458	0.0957128	0.000318034	1.12267	0.289344	0.109267	1
cg19421584	chr7	158871555	158871557	WDR60	Body	0.381349	0.117326	0.0011527	0.578449	0.14438	6.16403e-05	1.12244	0.289394	0.109082	1
cg12603554	chr20	299331	299333	ZCCHC3;ZCCHC3	3'UTR;1stExon	-0.582634	0.156288	0.000193047	-0.314864	0.199295	0.114132	1.11781	0.290391	0.105391	1
cg11410682	chr19	46495966	46495968	PNMAL2	TSS200	0.227073	0.0532574	2.01081e-05	0.324561	0.075321	1.63963e-05	1.11686	0.290596	0.10463	1
cg18659483	chr22	41234977	41234979	CHADL	Body	-0.615805	0.158919	0.000106645	-0.354111	0.190007	0.0623673	1.11613	0.290752	0.10405	1
cg13240333	chr8	76616220	76616222	ZFHX4-AS1	Body	0.370362	0.106239	0.000490092	0.553233	0.13719	5.51644e-05	1.11072	0.291925	0.0996852	1
cg23667432	chr2	232379728	232379730	ALPP	Body	-0.4647	0.144028	0.00125329	-0.689274	0.157185	1.15922e-05	1.10963	0.292163	0.0987949	1
cg19404888	chr7	36777398	36777400			0.30721	0.0961131	0.00139182	0.134932	0.132471	0.308402	1.10802	0.292513	0.0974892	1
cg04182427	chr7	32275964	32275966	PDE1C	Body	-0.48115	0.0953949	4.56459e-07	-0.64179	0.119608	8.06009e-08	1.10249	0.29372	0.0929644	1
cg19456938	chr3	114293958	114293960	TIGIT	TSS200	-0.30316	0.0943548	0.00131368	-0.461752	0.118946	0.000103584	1.09113	0.296221	0.083518	1
cg15114651	chr19	46786152	46786154	SLC1A5;SLC1A5;SLC1A5	TSS1500;Body;5'UTR	-0.951515	0.251784	0.000157405	-0.533572	0.311234	0.08646	1.08994	0.296484	0.0825219	1
cg02780210	chr17	39576436	39576438			0.537312	0.123774	1.41781e-05	0.326591	0.160108	0.041368	1.08421	0.297757	0.0776711	1
cg20379671	chr22	38924873	38924875			-0.331633	0.067009	7.45667e-07	-0.218223	0.0860459	0.0112086	1.08135	0.298397	0.0752258	1
cg09511513	chr8	20202502	20202504	ATP6V1B2	Body	-0.231858	0.0910795	0.0109069	-0.388455	0.120125	0.00122179	1.07907	0.298907	0.0732727	1
cg23551979	chr12	6056516	6056518	VWF	Body	0.362259	0.0950028	0.000137214	0.526568	0.127186	3.47116e-05	1.07125	0.300664	0.0665096	1
cg24616450	chr1	19613645	19613647	MINOS1;MINOS1;MINOS1-NBL1;MINOS1;MINOS1;MINOS1;MINOS1-NBL1	Body;Body;5'UTR;Body;Body;Body;Body	0.256373	0.0851598	0.0026082	0.394377	0.102607	0.000121255	1.07112	0.300692	0.0663995	1
cg00827939	chr22	39452846	39452848			-0.53738	0.147662	0.000273438	-0.289348	0.189108	0.126001	1.06868	0.301243	0.0642682	1
cg21275526	chr16	30063766	30063768	ALDOA;ALDOA;ALDOA	TSS1500;TSS1500;5'UTR	-0.618854	0.137171	6.43591e-06	-0.384857	0.180435	0.0329296	1.06582	0.301891	0.0617575	1
cg23432008	chr15	89802862	89802864	ANPEP	Body	0.195305	0.0620148	0.0016365	0.314531	0.0975208	0.00125855	1.06429	0.302238	0.0604085	1
cg04858539	chr22	33568310	33568312	LARGE;LARGE	Body;Body	0.535248	0.0936577	1.09746e-08	0.381983	0.11566	0.000957815	1.06055	0.30309	0.0570912	1
cg06595162	chr21	38769115	38769117	NCRNA00114;NCRNA00114	Body;TSS200	-0.497688	0.130967	0.000144629	-0.276313	0.171179	0.10649	1.05494	0.304371	0.0520825	1
cg21212234	chr16	65673080	65673082			0.452314	0.106288	2.08551e-05	0.630868	0.137743	4.64883e-06	1.05323	0.304764	0.050543	1
cg07390844	chr18	75223955	75223957	TSHZ1;TSHZ1	5'UTR;Body	-0.40025	0.134429	0.0029069	-0.629448	0.178805	0.000431046	1.04974	0.305567	0.0473838	1
cg06673130	chr4	785135	785137	CPLX1	3'UTR	0.29901	0.0881899	0.000697584	0.446479	0.113951	8.92266e-05	1.04743	0.3061	0.045283	1
cg09137809	chr8	38758037	38758039	TACC1	5'UTR	-0.325104	0.0872934	0.000195884	-0.178621	0.113571	0.115771	1.04575	0.306488	0.0437479	1
cg15417641	chr3	53666113	53666115	CACNA1D;CACNA1D;CACNA1D	Body;Body;Body	0.139059	0.0603884	0.0212932	0.234291	0.0709302	0.000956165	1.04508	0.306643	0.0431341	1
cg25323554	chr17	28808238	28808240	C17orf63;C17orf63	5'UTR;5'UTR	-0.54584	0.144444	0.000157527	-0.301446	0.19147	0.1154	1.0383	0.308217	0.0368895	1
cg19589396	chr8	102925145	102925147			-0.328317	0.0985775	0.000866744	-0.163632	0.128443	0.202676	1.03457	0.309087	0.0334168	1
cg12614443	chr22	23696039	23696041	RGL4;GUSBP11	Body;Body	0.737508	0.194533	0.000149943	1.06715	0.260673	4.2435e-05	1.0271	0.310841	0.0263855	1
cg24171547	chr11	118882960	118882962	CXCR5	TSS1500	-0.612688	0.11808	2.11687e-07	-0.802735	0.146121	3.93768e-08	1.02334	0.311729	0.0228042	1
cg19240869	chr21	38768858	38768860	LINC00114;LINC00114	Body;Body	-0.441122	0.0985306	7.56983e-06	-0.276389	0.13049	0.0341676	1.015	0.313709	0.0147754	1
cg24556382	chr4	173252303	173252305	GALNT7	Body	-0.404014	0.0797594	4.07516e-07	-0.274761	0.100818	0.00642395	1.01092	0.314682	0.010803	1
cg24090911	chr5	400616	400618	AHRR	Body	-0.411778	0.0976404	2.4725e-05	-0.257687	0.118655	0.0298756	1.00556	0.315968	0.00553108	1
cg09109520	chr16	57639345	57639347	GPR56;GPR56;GPR56;GPR56;GPR56;GPR56;GPR56;GPR56;GPR56	5'UTR;5'UTR;5'UTR;5'UTR;5'UTR;1stExon;5'UTR;5'UTR;5'UTR	0.358429	0.103733	0.00054966	0.527013	0.132522	6.9849e-05	1.00345	0.316476	0.00344266	1
cg16611234	chr11	59102601	59102603			-0.242603	0.105359	0.0213003	-0.41207	0.132582	0.00188327	1.00142	0.316967	0.00141989	1
cg14335029	chr9	131402498	131402500			-0.522246	0.153469	0.000666669	-0.774711	0.200458	0.000111224	1.00003	0.317303	3.18131e-05	1
cg15150970	chr2	25250659	25250661	DNMT3A;DNMT3A;DNMT3A	Body;Body;Body	0.61408	0.168605	0.000270394	0.890552	0.219111	4.8159e-05	0.999995	0.317312	0	1
cg16071219	chr13	48411987	48411989	LPAR6;LPAR6;RB1;LPAR6	Body;Body;Body;1stExon	-0.315457	0.0771119	4.29689e-05	-0.185903	0.104174	0.0743361	0.999151	0.317516	0	1
cg17739917	chr17	40321319	40321321	RARA;RARA;RARA	5'UTR;5'UTR;5'UTR	-0.913288	0.107267	1.6775e-17	-0.748741	0.125033	2.11975e-09	0.997667	0.317876	0	1
cg09765747	chr20	52242307	52242309			-0.267623	0.0948912	0.0047976	-0.427012	0.128595	0.000898296	0.994658	0.318607	0	1
cg22721423	chr14	73762660	73762662	ELMSAN1	5'UTR	-0.463424	0.15832	0.00342096	-0.720906	0.204065	0.000411302	0.993844	0.318805	0	1
cg12637027	chr5	57395046	57395048			-0.18316	0.060984	0.00266973	-0.101628	0.0547793	0.0635652	0.989241	0.319928	0	1
cg26276120	chr12	6868582	6868584	TPI1;TPI1;TPI1	Body;Body;Body	-0.469879	0.140339	0.000813498	-0.245243	0.178002	0.168279	0.98212	0.321676	0	1
cg25325512	chr6	37174443	37174445	PIM1	3'UTR	-0.509064	0.1275	6.53337e-05	-0.718455	0.168852	2.09099e-05	0.979397	0.322348	0	1
cg13641317	chr3	127536708	127536710			0.210281	0.0929988	0.0237524	0.3643	0.124816	0.00351498	0.979121	0.322416	0	1
cg18956562	chr7	144452210	144452212	TPK1;TPK1	3'UTR;3'UTR	0.377257	0.0908841	3.31075e-05	0.528067	0.122744	1.69122e-05	0.975036	0.323427	0	1
cg04689048	chr19	46496031	46496033	PNMAL2	TSS200	0.515605	0.113804	5.8809e-06	0.707981	0.158592	8.03846e-06	0.971282	0.324361	0	1
cg18369034	chr14	52266497	52266499	PTGDR	TSS1500	-0.336797	0.0836629	5.68199e-05	-0.200706	0.109902	0.0678163	0.970795	0.324482	0	1
cg22573696	chr6	33248885	33248887			-0.205111	0.0673429	0.0023208	-0.317989	0.0927843	0.00060988	0.969362	0.324839	0	1
cg00602811	chr2	144520996	144520998	ZEB2;ZEB2;ZEB2	TSS1500;TSS1500;TSS1500	-0.474347	0.13504	0.000443664	-0.254853	0.178556	0.153494	0.961288	0.326863	0	1
cg18734657	chr7	139720791	139720793	HIPK2;HIPK2	Body;Body	-0.192805	0.0614016	0.00168914	-0.295122	0.0844301	0.00047324	0.960575	0.327042	0	1
cg24247537	chr11	457277	457279	PTDSS2	Body	0.266822	0.0621152	1.74221e-05	0.167004	0.0809983	0.0392254	0.956306	0.328119	0	1
cg05542681	chr16	694327	694329	FBXL16	Body	0.134253	0.0383156	0.000458531	0.194944	0.0490246	6.99526e-05	0.951397	0.329364	0	1
cg14639163	chr2	218873806	218873808	WNT6	Body	0.461017	0.0840217	4.09092e-08	0.325982	0.110219	0.00310056	0.949322	0.329892	0	1
cg08926287	chr3	14402193	14402195	SLC6A6;SLC6A6;SLC6A6	TSS1500;TSS1500;TSS1500	0.551604	0.138638	6.92809e-05	0.783744	0.193766	5.23703e-05	0.949316	0.329893	0	1
cg10076152	chr1	57307504	57307506	DAB1	5'UTR	0.761618	0.169671	7.16285e-06	0.482151	0.23141	0.0372021	0.948543	0.330091	0	1
cg23219570	chr12	4379726	4379728	FGF23;FGF23	5'UTR;1stExon	0.720271	0.142557	4.36039e-07	0.959677	0.20064	1.72627e-06	0.946123	0.330708	0	1
cg10358466	chr3	169240939	169240941	MECOM;MECOM	5'UTR;Body	-0.315591	0.135175	0.0195602	-0.529577	0.174317	0.00238148	0.941038	0.332011	0	1
cg02330078	chr5	164277917	164277919			0.360982	0.101691	0.000385545	0.529644	0.141174	0.000175634	0.939737	0.332345	0	1
cg05241923	chr9	133135422	133135424	RALGDS	Body	-0.636464	0.133475	1.85674e-06	-0.847763	0.172804	9.29876e-07	0.93646	0.33319	0	1
cg14712058	chr19	16877271	16877273	SIN3B	Body	-0.363126	0.122331	0.00299364	-0.551249	0.151245	0.000267666	0.935262	0.333499	0	1
cg22222502	chr5	150781988	150781990	SMIM3	5'UTR	-0.521389	0.0814004	1.50131e-10	-0.645602	0.0997955	9.84955e-11	0.93027	0.334793	0	1
cg23378941	chr17	66365837	66365839	PRKCA	Body	-0.242575	0.0851814	0.00440303	-0.376293	0.109788	0.000609282	0.926003	0.335904	0	1
cg27241845	chr2	232385659	232385661			-0.501322	0.100082	5.46807e-07	-0.347722	0.125131	0.00545481	0.918939	0.337754	0	1
cg15548613	chr22	38214787	38214789	MAFF;MAFF;MAFF;MAFF	Body;Body;Body;Body	0.34694	0.0878083	7.77924e-05	0.486724	0.11651	2.94697e-05	0.918	0.338001	0	1
cg12280226	chr16	25108202	25108204	LCMT1-AS1	Body	0.458648	0.137537	0.000853857	0.672872	0.17679	0.000141209	0.9147	0.33887	0	1
cg00687674	chr15	69080919	69080921	MIR548H4;TMEM84	Body;Body	0.560119	0.133044	2.55348e-05	0.357863	0.164393	0.0294902	0.914625	0.33889	0	1
cg25001882	chr14	78152733	78152735			-0.86466	0.148107	5.28071e-09	-1.09279	0.187188	5.28457e-09	0.913472	0.339195	0	1
cg14377032	chr2	74531108	74531110	AUP1;AUP1;AUP1;HTRA2;HTRA2;HTRA2	TSS1500;TSS1500;TSS1500;Body;Body;ExonBnd	-0.447266	0.120109	0.000196218	-0.263453	0.150358	0.079745	0.91234	0.339494	0	1
cg18683711	chr2	167509758	167509760			-0.547545	0.157712	0.000516962	-0.801969	0.214836	0.000189255	0.911358	0.339754	0	1
cg06119833	chr14	101226241	101226243			-0.181962	0.0754937	0.0159399	-0.289389	0.0835722	0.000534709	0.909881	0.340146	0	1
cg24859433	chr6	30752425	30752427			-0.6091	0.0880805	4.66988e-12	-0.737847	0.102711	6.78323e-13	0.905391	0.34134	0	1
cg21393163	chr1	12157571	12157573			-0.671803	0.110064	1.03618e-09	-0.845749	0.14621	7.27401e-09	0.903429	0.341864	0	1
cg16198075	chr4	6417112	6417114	PPP2R2C;PPP2R2C;PPP2R2C;PPP2R2C	Body;Body;Body;5'UTR	0.239071	0.0771198	0.00193522	0.363052	0.105665	0.000590651	0.898245	0.343253	0	1
cg10934718	chr2	39439916	39439918	LOC728730	Body	-0.42934	0.128001	0.000795977	-0.629135	0.168105	0.000182185	0.894148	0.344356	0	1
cg10745039	chr8	89397617	89397619			0.688408	0.123532	2.50783e-08	0.491376	0.168014	0.00344878	0.892687	0.34475	0	1
cg24125710	chr3	176697063	176697065			0.3035	0.0950954	0.00141519	0.447173	0.119039	0.000172293	0.889225	0.345687	0	1
cg20481941	chr16	80570250	80570252	LINC01227;LINC01227	Body;TSS1500	-0.612712	0.114002	7.67736e-08	-0.436331	0.148368	0.0032729	0.888625	0.34585	0	1
cg26747079	chr3	193800955	193800957			0.288567	0.0978601	0.0031904	0.436782	0.123614	0.000410204	0.883761	0.347174	0	1
cg24420089	chr11	457303	457305	PTDSS2	Body	0.480807	0.131964	0.000268977	0.278778	0.170887	0.102814	0.875567	0.349419	0	1
cg06644428	chr2	232419401	232419403			-0.353999	0.0547872	1.03783e-10	-0.454862	0.0928452	9.62544e-07	0.875373	0.349472	0	1
cg27118035	chr16	31880656	31880658	ZNF267	Body	0.422667	0.119049	0.000384699	0.245714	0.147876	0.0965892	0.868827	0.35128	0	1
cg06545198	chr11	13140481	13140483			0.553849	0.131524	2.54239e-05	0.354163	0.169189	0.0363223	0.868279	0.351432	0	1
cg09224452	chr20	595749	595751			0.415583	0.0938289	9.46044e-06	0.27635	0.116484	0.017672	0.8665	0.351926	0	1
cg19784428	chr19	16719934	16719936	NWD1	TSS200	-0.407387	0.0804638	4.12749e-07	-0.284964	0.104042	0.00616369	0.866369	0.351962	0	1
cg10174146	chr10	6498832	6498834	PRKCQ;PRKCQ;PRKCQ;PRKCQ	Body;Body;Body;Body	0.389818	0.130968	0.00291618	0.586774	0.166831	0.000436174	0.862322	0.35309	0	1
cg03234777	chr11	118224828	118224830	AMICA1	5'UTR	-0.229384	0.106878	0.0318555	-0.385707	0.130106	0.00303112	0.861952	0.353193	0	1
cg13782301	chr6	32149097	32149099	PRRT1	3'UTR	0.380466	0.077225	8.36183e-07	0.499589	0.102485	1.08948e-06	0.861746	0.353251	0	1
cg14241836	chr7	48085323	48085325			-0.442014	0.123722	0.000353389	-0.253563	0.161681	0.116813	0.856824	0.354629	0	1
cg27471246	chr21	38404511	38404513	ERG;ERG;ERG;ERG	Body;Body;Body;Body	0.664227	0.165101	5.74251e-05	0.913252	0.212455	1.71906e-05	0.856593	0.354694	0	1
cg00303773	chr17	17849260	17849262	TOM1L2;TOM1L2;TOM1L2;TOM1L2;TOM1L2;TOM1L2	Body;Body;Body;Body;Body;Body	-0.183728	0.0753873	0.0148046	-0.298618	0.098796	0.00250636	0.854688	0.355229	0	1
cg16758086	chr1	6113295	6113297	CHD5	Body	0.561709	0.137299	4.29285e-05	0.763134	0.169283	6.54323e-06	0.854005	0.355422	0	1
cg05952034	chr12	28110610	28110612			0.3697	0.121604	0.00236435	0.556452	0.161627	0.000575678	0.852497	0.355847	0	1
cg11769995	chr16	68287826	68287828	SLC7A6;SLC7A6	Body;Body	0.788199	0.177868	9.36367e-06	0.51973	0.230762	0.0243076	0.849062	0.356818	0	1
cg13459171	chr13	48412613	48412615	LPAR6;LPAR6;LPAR6;LPAR6;RB1	1stExon;5'UTR;5'UTR;5'UTR;Body	-0.687899	0.119172	7.81828e-09	-0.516421	0.142958	0.000303383	0.848886	0.356868	0	1
cg19375644	chr2	127860217	127860219			0.693114	0.161949	1.87046e-05	0.947229	0.223571	2.2671e-05	0.847309	0.357315	0	1
cg14699734	chr19	5806152	5806154			0.436443	0.126008	0.000532963	0.62718	0.164579	0.000138511	0.846764	0.357469	0	1
cg01651583	chr10	45403815	45403817	ALOX5;ALOX5;ALOX5	Body;Body;Body	0.308878	0.101795	0.00241072	0.470296	0.142863	0.000995004	0.846733	0.357478	0	1
cg17540105	chr6	151313151	151313153	AKAP12	Body	0.527323	0.141788	0.000199941	0.725846	0.16356	9.08811e-06	0.841116	0.359078	0	1
cg18496287	chr1	51793901	51793903	NRD1;NRD1;NRD1	Body;Body;Body	0.888344	0.176717	4.98373e-07	0.62096	0.232416	0.00754542	0.838684	0.359773	0	1
cg22805381	chr14	51293469	51293471			-0.486001	0.118292	3.98253e-05	-0.305544	0.157633	0.0525837	0.838414	0.359851	0	1
cg19925780	chr1	101044000	101044002			0.308801	0.0897281	0.000578448	0.44113	0.113347	9.94854e-05	0.837895	0.36	0	1
cg10508317	chr17	78359064	78359066	SOCS3	Body	-0.50709	0.136459	0.000202357	-0.299225	0.181966	0.100094	0.835216	0.360769	0	1
cg11902777	chr5	368727	368729	AHRR	Body	-0.557358	0.0902212	6.50473e-10	-0.700958	0.128764	5.21715e-08	0.834174	0.361068	0	1
cg13078421	chr19	2624623	2624625	GNG7	5'UTR	0.404716	0.13416	0.00255562	0.597129	0.162562	0.000239495	0.833374	0.361299	0	1
cg06446365	chr5	177302810	177302812	RAB24;RAB24;RAB24;RAB24;PRELID1;PRELID1;RAB24;RAB24;RAB24;RAB24	Body;Body;Body;Body;TSS1500;TSS1500;ExonBnd;ExonBnd;ExonBnd;ExonBnd	-0.345869	0.0945557	0.000254352	-0.207015	0.119681	0.0836805	0.828761	0.362631	0	1
cg23583523	chr11	118217177	118217179	AMICA1;AMICA1	5'UTR;5'UTR	-0.412201	0.113447	0.000279677	-0.248238	0.139952	0.0761067	0.828298	0.362765	0	1
cg17282301	chr17	40342329	40342331	RARA-AS1;RARA;RARA;RARA;RARA;RARA	Body;5'UTR;1stExon;Body;Body;Body	0.271862	0.0622347	1.25201e-05	0.364872	0.0811739	6.95872e-06	0.82687	0.363179	0	1
cg26864028	chr19	11384303	11384305	EPOR;EPOR	1stExon;5'UTR	0.610043	0.165997	0.000237822	0.859224	0.218114	8.17087e-05	0.826466	0.363296	0	1
cg05387815	chr19	52492997	52492999	ZNF578	5'UTR	0.377977	0.0888888	2.11643e-05	0.511902	0.117655	1.35597e-05	0.824876	0.363758	0	1
cg14634473	chr10	22816507	22816509			-0.509543	0.131028	0.000100736	-0.312222	0.173823	0.0724614	0.821727	0.364676	0	1
cg20552513	chr2	111632693	111632695			0.412887	0.0920319	7.24541e-06	0.279838	0.114424	0.0144599	0.820956	0.364901	0	1
cg14171928	chr20	3106712	3106714	UBOX5-AS1	TSS200	0.529706	0.139594	0.000147866	0.3193	0.186286	0.0865233	0.816973	0.366067	0	1
cg25421530	chr10	95441229	95441231	SORBS1;SORBS1;SORBS1;SORBS1;SORBS1;SORBS1;SORBS1	5'UTR;TSS200;TSS200;TSS200;5'UTR;TSS200;TSS200	0.27174	0.0952618	0.0043368	0.414557	0.126287	0.00102838	0.815102	0.366616	0	1
cg10597982	chr1	235270615	235270617	ARID4B;ARID4B;ARID4B	Body;Body;Body	-0.395198	0.0942355	2.74406e-05	-0.255267	0.123514	0.0387613	0.811262	0.367748	0	1
cg16470128	chr3	12424592	12424594	PPARG;PPARG;PPARG;PPARG	Body;Body;Body;Body	-0.306901	0.124277	0.01353	-0.482885	0.151287	0.00141361	0.807944	0.368729	0	1
cg07978331	chr16	75012142	75012144	ZNRF1	Body	-0.614955	0.141312	1.35048e-05	-0.410267	0.178629	0.0216326	0.807625	0.368823	0	1
cg06695691	chr4	123233137	123233139	SPATA5	Body	0.350875	0.101075	0.000517686	0.501517	0.133763	0.000177332	0.80733	0.368911	0	1
cg06697407	chr12	3196227	3196229	TSPAN9;TSPAN9	5'UTR;5'UTR	0.258602	0.0809558	0.0014014	0.379876	0.108582	0.000467846	0.80176	0.370568	0	1
cg21614073	chr22	29382702	29382704	AP1B1;AP1B1;AP1B1	5'UTR;5'UTR;5'UTR	0.88637	0.232648	0.000139011	0.545872	0.301308	0.0700363	0.800069	0.371073	0	1
cg03770138	chr9	133134263	133134265	RALGDS	Body	-0.472026	0.17313	0.0064024	-0.72283	0.220898	0.00106703	0.798564	0.371523	0	1
cg16116425	chr17	66963915	66963917	CACNG4	TSS1500	0.345648	0.0727863	2.04627e-06	0.238331	0.0957203	0.0127791	0.796455	0.372155	0	1
cg17805294	chr18	45828804	45828806	SIGLEC15	Body	-0.471212	0.116085	4.92387e-05	-0.641447	0.151565	2.31458e-05	0.795115	0.372558	0	1
cg06047127	chr7	110522966	110522968			0.212505	0.0626674	0.000696391	0.305326	0.0832468	0.000244723	0.79355	0.373029	0	1
cg14165660	chr10	111129590	111129592			0.403405	0.116976	0.00056345	0.569748	0.146152	9.68646e-05	0.789587	0.374225	0	1
cg01756827	chr20	49307252	49307254			0.197101	0.092664	0.0334157	0.329933	0.117992	0.00517046	0.783877	0.375958	0	1
cg11422009	chr17	17418447	17418449			0.224895	0.0842373	0.00759012	0.343307	0.104278	0.000993973	0.780277	0.377056	0	1
cg13343932	chr17	78358979	78358981	SOCS3;LOC101928674;LOC101928674	Body;TSS1500;TSS1500	-0.325305	0.0817212	6.87223e-05	-0.20716	0.105914	0.0504726	0.779956	0.377155	0	1
cg25945207	chr3	190701147	190701149			0.331092	0.114845	0.0039397	0.493796	0.1451	0.000666168	0.773075	0.379268	0	1
cg11925877	chr2	173119604	173119606	ZAK;ZAK	Body;Body	-0.34963	0.0904805	0.000111477	-0.213443	0.125787	0.0897244	0.772499	0.379445	0	1
cg00819417	chr17	31371897	31371899	NF1;NF1	Body;Body	-0.27799	0.116168	0.0167111	-0.445406	0.151115	0.00320395	0.771476	0.379761	0	1
cg17033047	chr1	110672228	110672230	KCNA3;KCNA3	3'UTR;1stExon	0.236747	0.0676327	0.000464413	0.329871	0.0816502	5.34381e-05	0.771473	0.379762	0	1
cg10609883	chr11	35814268	35814270			0.399639	0.122085	0.00106243	0.564859	0.143643	8.41044e-05	0.768124	0.380798	0	1
cg21911711	chr19	16887856	16887858	F2RL3	TSS1500	-0.854651	0.0837601	1.91155e-24	-0.980818	0.117086	5.43455e-17	0.768067	0.380816	0	1
cg00008629	chr9	112331380	112331382	ROD1;ROD1;ROD1	Body;Body;5'UTR	-0.266628	0.0519418	2.84852e-07	-0.341204	0.0678587	4.95231e-07	0.761567	0.382839	0	1
cg05590619	chr3	42015321	42015323			0.667573	0.164641	5.01949e-05	0.898762	0.207729	1.51426e-05	0.760741	0.383097	0	1
cg12956751	chr2	232382211	232382213	ALPP	3'UTR	-0.758443	0.156344	1.22777e-06	-0.967616	0.181929	1.0455e-07	0.760373	0.383212	0	1
cg03743262	chr7	114088450	114088452			0.410149	0.105889	0.000107337	0.257431	0.139567	0.0651102	0.759912	0.383356	0	1
cg17588460	chr11	118220026	118220028	AMICA1;AMICA1	5'UTR;5'UTR	-0.463388	0.136472	0.000685106	-0.275679	0.166593	0.0979638	0.759732	0.383412	0	1
cg26371172	chr6	29487110	29487112	MAS1L	1stExon	0.397794	0.11716	0.000685558	0.562693	0.148639	0.000153324	0.759116	0.383605	0	1
cg10696060	chr16	57639280	57639282	ADGRG1;ADGRG1;ADGRG1;ADGRG1;ADGRG1;ADGRG1;ADGRG1;ADGRG1;ADGRG1;ADGRG1;ADGRG1	TSS200;TSS200;5'UTR;5'UTR;5'UTR;5'UTR;5'UTR;5'UTR;5'UTR;5'UTR;5'UTR	0.363195	0.108902	0.000852838	0.518292	0.140893	0.000234498	0.758583	0.383772	0	1
cg11556164	chr7	111098258	111098260	LRRN3;IMMP2L;LRRN3;LRRN3	5'UTR;Body;5'UTR;5'UTR	-0.46567	0.10171	4.68479e-06	-0.323205	0.128271	0.0117451	0.757376	0.384151	0	1
cg18537183	chr14	103704152	103704154	XRCC3;XRCC3;XRCC3	Body;Body;Body	0.422905	0.11587	0.000262431	0.591181	0.154847	0.000134627	0.757061	0.38425	0	1
cg12678834	chr11	118882952	118882954	CXCR5	TSS1500	-1.17522	0.196822	2.35837e-09	-0.888587	0.264512	0.000781291	0.755791	0.384649	0	1
cg26271591	chr2	177261227	177261229	NFE2L2;NFE2L2;NFE2L2	Body;5'UTR;5'UTR	-0.340203	0.103468	0.00100897	-0.482222	0.126624	0.00013992	0.754302	0.385118	0	1
cg08823864	chr11	58577055	58577057	LPXN;LPXN;LPXN	TSS1500;5'UTR;Body	-0.236578	0.0876358	0.00694323	-0.36252	0.115724	0.00173245	0.75273	0.385613	0	1
cg23621097	chr17	2058941	2058943	HIC1;HIC1	3'UTR;3'UTR	0.453394	0.0837587	6.19452e-08	0.578611	0.117895	9.20763e-07	0.749683	0.386576	0	1
cg27453606	chr17	40341845	40341847	RARA;RARA;RARA;RARA	TSS1500;Body;Body;Body	0.445063	0.120998	0.000234816	0.282529	0.143789	0.0494281	0.748034	0.3871	0	1
cg16102363	chr10	102616243	102616245	SUFU;SUFU	Body;Body	-0.287616	0.118244	0.014999	-0.454503	0.15279	0.00293282	0.746155	0.387696	0	1
cg18446336	chr7	2807940	2807942	GNA12	Body	-0.354523	0.0859307	3.69635e-05	-0.480853	0.118361	4.85283e-05	0.745995	0.387747	0	1
cg21913886	chr1	15158849	15158851	TMEM51;TMEM51;TMEM51;TMEM51	5'UTR;5'UTR;5'UTR;5'UTR	-0.233719	0.0678336	0.000570064	-0.328502	0.0863039	0.000141037	0.745568	0.387883	0	1
cg15693572	chr3	22370893	22370895			0.262913	0.0531149	7.42497e-07	0.33882	0.0702494	1.4134e-06	0.742869	0.388743	0	1
cg21040864	chr9	21681798	21681800			-0.33459	0.092832	0.00031305	-0.46479	0.119418	9.93732e-05	0.740951	0.389356	0	1
cg08025679	chr19	29666403	29666405	PLEKHF1	5'UTR	-0.365034	0.111919	0.00110793	-0.5228	0.145309	0.000320871	0.739879	0.3897	0	1
cg05575921	chr5	373262	373264	AHRR	Body	-0.578945	0.0427718	9.62935e-42	-0.647214	0.0669731	4.29668e-22	0.738066	0.390281	0	1
cg07667906	chr14	105863541	105863543			-0.168201	0.0596317	0.00479255	-0.258584	0.0867482	0.0028744	0.737217	0.390554	0	1
cg05135521	chr2	160331823	160331825	RBMS1;RBMS1	Body;Body	-0.197451	0.078322	0.0117016	-0.306894	0.100785	0.00232659	0.73519	0.391206	0	1
cg03461577	chr11	33879619	33879621	LMO2	5'UTR	-0.372264	0.0622562	2.2376e-09	-0.296881	0.0623817	1.94449e-06	0.731592	0.392368	0	1
cg26165117	chr10	17511514	17511516			-0.448419	0.135661	0.000948271	-0.256723	0.179328	0.152263	0.726772	0.393932	0	1
cg01324550	chr17	48598736	48598738	LOC404266;LOC404266;LOC404266;LOC404266;HOXB6;LOC404266	Body;Body;Body;Body;5'UTR;Body	-0.379766	0.0812585	2.96025e-06	-0.264916	0.107498	0.0137256	0.726405	0.394051	0	1
cg25006149	chr1	243508582	243508584	AKT3;AKT3;AKT3	Body;Body;Body	0.550193	0.158906	0.000535439	0.769355	0.203244	0.000153473	0.721642	0.395606	0	1
cg25984701	chr13	51432723	51432725	INTS6;INTS6;INTS6	Body;Body;5'UTR	0.225203	0.0791101	0.00441737	0.333583	0.100275	0.000878899	0.720023	0.396136	0	1
cg23883522	chr21	44375695	44375697	TRPM2;TRPM2	Body;Body	0.49972	0.158948	0.00166698	0.71841	0.20449	0.000442774	0.71295	0.398466	0	1
cg03963219	chr2	84482022	84482024			0.49747	0.123029	5.26541e-05	0.329872	0.15586	0.0343061	0.712405	0.398646	0	1
cg03957124	chr6	37049092	37049094			-0.646243	0.214308	0.00256567	-0.346006	0.284614	0.224098	0.710153	0.399393	0	1
cg14012925	chr7	101913626	101913628	CUX1;CUX1;CUX1	Body;Body;Body	0.212308	0.106441	0.0460852	0.36499	0.146655	0.0128184	0.709922	0.39947	0	1
cg13937758	chr6	149896311	149896313			-0.24172	0.0857702	0.00482887	-0.362107	0.114286	0.0015327	0.70982	0.399504	0	1
cg02786339	chr10	77613572	77613574	KCNMA1;KCNMA1;KCNMA1;KCNMA1;KCNMA1;KCNMA1	Body;Body;Body;Body;Body;Body	-0.377547	0.0895705	2.49681e-05	-0.252413	0.119287	0.034343	0.703684	0.401549	0	1
cg22798948	chr3	65080635	65080637			0.368894	0.115035	0.00134225	0.530579	0.155378	0.000638394	0.699444	0.402971	0	1
cg12350688	chr11	69539790	69539792			0.542152	0.135025	5.93978e-05	0.355946	0.17737	0.0447713	0.697753	0.40354	0	1
cg10413580	chr11	126304873	126304875	DCPS	Body	-0.507045	0.130821	0.000106244	-0.324349	0.175307	0.0642878	0.697606	0.403589	0	1
cg11807314	chr3	31704893	31704895	OSBPL10-AS1;OSBPL10;OSBPL10	Body;Body;Body	0.442641	0.123723	0.000346654	0.27391	0.160317	0.0875337	0.69424	0.404726	0	1
cg13531599	chr20	43959717	43959719	TOX2;TOX2;TOX2;TOX2	Body;5'UTR;5'UTR;Body	0.324653	0.140054	0.0204464	0.522645	0.19205	0.00650056	0.693846	0.404859	0	1
cg06636831	chr3	45035876	45035878	CLEC3B	Body	0.281824	0.0663261	2.1466e-05	0.375381	0.0912981	3.92932e-05	0.687334	0.407073	0	1
cg05668853	chr17	28717150	28717152	RAB34;RAB34;RAB34;RAB34;RAB34;RAB34;RAB34	Body;Body;Body;Body;Body;Body;Body	-0.298413	0.133997	0.0259467	-0.477936	0.172366	0.00555765	0.676142	0.410919	0	1
cg08382072	chr6	10521075	10521077	GCNT2	TSS1500	-0.296737	0.0948411	0.00175535	-0.425443	0.125062	0.000669318	0.672422	0.412209	0	1
cg25957688	chr2	232421579	232421581			-0.324816	0.0784621	3.47636e-05	-0.42242	0.0901354	2.77914e-06	0.667085	0.41407	0	1
cg05221370	chr7	111098779	111098781	LRRN3;IMMP2L;LRRN3;LRRN3	5'UTR;Body;5'UTR;5'UTR	-0.499403	0.109278	4.87672e-06	-0.644361	0.140057	4.21032e-06	0.665858	0.4145	0	1
cg04003530	chr12	127496489	127496491			0.179538	0.0597755	0.00266861	0.262087	0.0818111	0.00135739	0.663767	0.415233	0	1
cg04255201	chr19	46496049	46496051	PNMAL2	TSS200	0.632057	0.122187	2.30549e-07	0.807064	0.176692	4.93247e-06	0.663654	0.415273	0	1
cg00303541	chr3	51707263	51707265	GRM2;GRM2	5'UTR;5'UTR	0.263501	0.0556604	2.20049e-06	0.339259	0.0746677	5.53035e-06	0.661725	0.415952	0	1
cg01926616	chr11	115925348	115925350			-0.417443	0.113321	0.000229851	-0.266535	0.147538	0.0708323	0.658006	0.417265	0	1
cg25396818	chr3	4806668	4806670	ITPR1;ITPR1;ITPR1	Body;Body;Body	0.297042	0.0974559	0.00230397	0.426726	0.12774	0.000836017	0.651471	0.419587	0	1
cg25614265	chr2	223059734	223059736			-0.265931	0.0505539	1.43783e-07	-0.198758	0.0661537	0.00266027	0.650931	0.41978	0	1
cg05583717	chr17	29722593	29722595	SSH2;SSH2;SSH2;SSH2	Body;Body;Body;Body	0.582013	0.131888	1.01974e-05	0.409782	0.168219	0.0148509	0.649204	0.420397	0	1
cg25569341	chr2	239280284	239280286	HDAC4	Body	-0.169018	0.0511067	0.000942448	-0.236291	0.0662109	0.000358666	0.646909	0.42122	0	1
cg23669081	chr17	48607990	48607992	HOXB7	Body	0.127491	0.0294561	1.5036e-05	0.167243	0.0397962	2.63992e-05	0.644633	0.422038	0	1
cg15059804	chr1	33300716	33300718	ZNF362	3'UTR	0.460356	0.100011	4.16382e-06	0.334232	0.121212	0.00582579	0.644161	0.422208	0	1
cg11694510	chr11	313353	313355	IFITM1	TSS1500	-0.518502	0.206101	0.0118774	-0.793007	0.27308	0.00368498	0.643767	0.42235	0	1
cg03358636	chr3	197747134	197747136	KIAA0226	5'UTR	-0.465476	0.0893083	1.868e-07	-0.35014	0.113569	0.00204877	0.637279	0.424698	0	1
cg26902742	chr19	47190649	47190651	SAE1;SAE1;SAE1;SAE1	Body;Body;Body;Body	-0.45565	0.139543	0.00109352	-0.273726	0.181089	0.130647	0.633236	0.426171	0	1
cg01568402	chr3	64088730	64088732	LINC00994;PRICKLE2-AS1	TSS1500;Body	-0.523677	0.0781664	2.09103e-11	-0.42033	0.104127	5.42044e-05	0.630043	0.427339	0	1
cg16290996	chr1	173866850	173866852	GAS5;SNORD78;SNORD76;SNORD77;SNORD44;SNORD79	Body;TSS1500;TSS200;TSS1500;TSS1500;TSS1500	-0.381748	0.115987	0.000997304	-0.231154	0.150613	0.124845	0.627562	0.428251	0	1
cg20682754	chr4	176333236	176333238			0.45604	0.109456	3.09407e-05	0.599578	0.144412	3.298e-05	0.627466	0.428286	0	1
cg02372435	chr2	2846331	2846333			0.535167	0.164303	0.00112515	0.329999	0.201059	0.100734	0.624353	0.429434	0	1
cg07893565	chr4	83297684	83297686	HPSE;HPSE;HPSE;HPSE	Body;Body;Body;Body	0.462004	0.126552	0.000261518	0.297225	0.165789	0.0730067	0.624163	0.429504	0	1
cg27154217	chr5	50727292	50727294	PARP8;PARP8;PARP8	Body;Body;Body	-0.225648	0.044782	4.6844e-07	-0.16766	0.0583203	0.00404271	0.621938	0.430328	0	1
cg26703507	chr2	112647083	112647085	SLC20A1	Body	-0.37697	0.115915	0.0011454	-0.230973	0.14438	0.109652	0.62177	0.43039	0	1
cg26746936	chr19	41999239	41999241	GRIK5	Body	0.166453	0.035825	3.37973e-06	0.213417	0.0475854	7.29393e-06	0.621692	0.430419	0	1
cg10711136	chr11	86804010	86804012	PRSS23;PRSS23;PRSS23;PRSS23;PRSS23;PRSS23;PRSS23	5'UTR;Body;Body;5'UTR;Body;Body;Body	-0.853658	0.0919694	1.66367e-20	-0.739787	0.11215	4.21209e-11	0.616405	0.432386	0	1
cg20619808	chr17	28986480	28986482	SEZ6;SEZ6	Body;Body	0.438942	0.103619	2.27406e-05	0.301886	0.140519	0.031685	0.616235	0.43245	0	1
cg14162418	chr11	121465997	121465999	SORL1	Body	-0.75205	0.216886	0.000525347	-0.487251	0.25876	0.0596973	0.615092	0.432877	0	1
cg21443659	chr2	216880997	216880999			-0.341791	0.0998214	0.000617013	-0.472852	0.134038	0.0004191	0.614993	0.432914	0	1
cg15404535	chr19	46963342	46963344	ARHGAP35	Body	-0.358186	0.115127	0.00186304	-0.509506	0.154955	0.00100866	0.614455	0.433115	0	1
cg21213853	chr3	51707456	51707458	GRM2;GRM2	5'UTR;5'UTR	0.19974	0.047017	2.15451e-05	0.261411	0.0633676	3.70228e-05	0.61088	0.434457	0	1
cg12873476	chr8	141392627	141392629			-0.270779	0.0928736	0.00355043	-0.390901	0.122617	0.00143265	0.609851	0.434844	0	1
cg27178191	chr12	51425364	51425366	SLC4A8;SLC4A8	Body;Body	0.831474	0.195622	2.13384e-05	0.584795	0.248852	0.0187746	0.607319	0.435799	0	1
cg21545147	chr6	37539346	37539348			0.524959	0.180434	0.00362086	0.746811	0.220754	0.000716992	0.605475	0.436497	0	1
cg23480021	chr3	22371254	22371256			0.184766	0.0350687	1.37398e-07	0.230285	0.047054	9.87739e-07	0.601644	0.437952	0	1
cg07251887	chr17	75645728	75645730	LOC100130933;RECQL5	TSS1500;Body	-0.760571	0.177602	1.84854e-05	-0.529069	0.240122	0.0275711	0.600815	0.438267	0	1
cg24958408	chr19	38686761	38686763	ACTN4	Body	0.325647	0.0907658	0.000333522	0.438964	0.114805	0.000131529	0.599523	0.43876	0	1
cg15885703	chr11	118224114	118224116	AMICA1;AMICA1	5'UTR;5'UTR	-0.201038	0.0978245	0.0398707	-0.328055	0.132466	0.0132671	0.594957	0.440509	0	1
cg13530937	chr16	27748955	27748957	KIAA0556	Body	0.561286	0.151711	0.00021586	0.754281	0.199712	0.000158824	0.592153	0.441588	0	1
cg06517956	chr7	105743205	105743207	ATXN7L1	Body	0.563797	0.183687	0.0021454	0.795251	0.238271	0.000845062	0.591857	0.441702	0	1
cg01015663	chr1	23403198	23403200	TCEA3	Body	-0.452487	0.158136	0.00421808	-0.651077	0.205429	0.00152774	0.586811	0.443655	0	1
cg05697134	chr2	127860138	127860140			0.392222	0.121901	0.00129288	0.543797	0.155951	0.000488524	0.586386	0.44382	0	1
cg01649837	chr19	16719831	16719833	NWD1;NWD1	TSS200;TSS200	-0.480099	0.0946307	3.90781e-07	-0.359546	0.126383	0.0044428	0.583006	0.445136	0	1
cg23508991	chr13	30119893	30119895			-0.265388	0.0993433	0.00755307	-0.391005	0.131438	0.00293157	0.581313	0.445798	0	1
cg08662964	chr2	54600447	54600449	SPTBN1;SPTBN1	Body;Body	0.3226	0.113369	0.0044333	0.468409	0.154377	0.00241185	0.579537	0.446494	0	1
cg22706402	chr9	81875144	81875146			-0.772289	0.161152	1.64865e-06	-0.562051	0.227476	0.0134807	0.568744	0.450758	0	1
cg26892401	chr7	2808273	2808275	GNA12;GNA12;GNA12	Body;Body;Body	-0.278511	0.101137	0.00589068	-0.396587	0.120048	0.000954622	0.565818	0.451925	0	1
cg12100791	chr16	31203095	31203097	PYCARD;PYCARD	TSS200;TSS200	0.858185	0.2158	6.98618e-05	1.13435	0.29816	0.000142091	0.562986	0.45306	0	1
cg27446735	chr1	169465943	169465945	SLC19A2	Body	0.236212	0.0818881	0.00391945	0.338383	0.109052	0.00191603	0.561285	0.453743	0	1
cg02162324	chr16	67162558	67162560	HSF4;FBXL8;HSF4	TSS1500;Body;TSS1500	0.712855	0.199527	0.000353292	0.957893	0.259382	0.000221643	0.560685	0.453984	0	1
cg25305703	chr8	127365971	127365973			-0.172116	0.0755989	0.0228044	-0.266512	0.100982	0.00830997	0.559982	0.454268	0	1
cg09360036	chr11	114061834	114061836	ZBTB16;ZBTB16	5'UTR;5'UTR	0.611167	0.191831	0.00144275	0.847861	0.253841	0.000837418	0.553409	0.456928	0	1
cg09906382	chr2	156327903	156327905	NR4A2	Body	0.286599	0.0796163	0.000318526	0.381316	0.0998591	0.000134246	0.550031	0.458305	0	1
cg06049452	chr20	33844267	33844269	CHMP4B	Body	-0.573637	0.159259	0.000315891	-0.378341	0.210066	0.0716946	0.548856	0.458786	0	1
cg18864535	chr14	104903420	104903422			0.543088	0.137428	7.75672e-05	0.708408	0.17587	5.62495e-05	0.548624	0.45888	0	1
cg25722983	chr1	36374426	36374428	STK40	5'UTR	-0.452052	0.182033	0.0130152	-0.671605	0.234237	0.00414116	0.547752	0.459237	0	1
cg17933224	chr19	42270177	42270179			-0.331476	0.105943	0.00175503	-0.458415	0.13592	0.00074438	0.542578	0.461366	0	1
cg01140244	chr10	132685455	132685457	INPP5A	Body	1.05211	0.216879	1.22757e-06	0.785373	0.290017	0.00676843	0.542505	0.461396	0	1
cg15261712	chr7	92608933	92608935	CDK6;CDK6	3'UTR;3'UTR	0.238723	0.0637377	0.000180109	0.315003	0.0817147	0.000115772	0.541779	0.461697	0	1
cg15190241	chr1	168399267	168399269			-0.59398	0.14717	5.4369e-05	-0.417413	0.189447	0.0275721	0.541724	0.461719	0	1
cg01668352	chr12	64088816	64088818	SRGAP1	Body	-0.342077	0.121199	0.00476589	-0.482576	0.147499	0.00106894	0.541632	0.461757	0	1
cg09251068	chr7	117780946	117780948	CTTNBP2	Body	-0.253698	0.0700529	0.000292874	-0.170264	0.0893208	0.0566234	0.540235	0.462336	0	1
cg00148223	chr5	957797	957799			-0.578521	0.139424	3.33408e-05	-0.755946	0.197728	0.000131749	0.537791	0.46335	0	1
cg04444204	chr2	217105939	217105941			-0.255132	0.0840717	0.00240774	-0.359701	0.115533	0.00184938	0.53559	0.464266	0	1
cg04869854	chr11	67419103	67419105	ATPGD1;ATPGD1	Body;Body	0.51788	0.158752	0.00110552	0.710642	0.210616	0.000740526	0.534166	0.464861	0	1
cg08546724	chr1	118335525	118335527			-0.297905	0.0939059	0.00151195	-0.410773	0.122984	0.00083759	0.532054	0.465745	0	1
cg26337070	chr2	85772749	85772751	ATOH8	Body	-0.352251	0.0772714	5.14923e-06	-0.444657	0.100452	9.57505e-06	0.531636	0.46592	0	1
cg23353945	chr11	33696822	33696824			0.966154	0.198973	1.19966e-06	0.728562	0.25811	0.00476238	0.531485	0.465983	0	1
cg24797066	chr20	49790546	49790548			-1.51316	0.207714	3.2208e-13	-1.26431	0.27317	3.68718e-06	0.525849	0.468357	0	1
cg24540678	chr8	28401085	28401087			-0.370636	0.139908	0.00806945	-0.53307	0.17687	0.00257907	0.518802	0.471353	0	1
cg26882438	chr3	122680272	122680274	PARP14	TSS1500	-0.381829	0.108419	0.000428644	-0.256235	0.136645	0.0607661	0.518427	0.471514	0	1
[truncated: 655 more rows]

## Sheet: Table S4
CpG	Chromosome	Position_start_hg38	Position_end_hg38	UCSC_RefGene_Name	UCSC_RefGene_Group	Estimate_csmo	StdError_csmo	Pval_csmo	Estimate_nsmo	StdError_nsmo	Pval_nsmo	Q	Q_pval	I2	Q_pval_adj
[truncated: 1,253 more rows]

[truncated: 13 more sheets: Table S5, Table S6, Table S7, Table S8, Table S9, Table S10, Table S11, Table S12, Table S13, Table S14, Table S15, Table S16, Table S17]
